# Supplementary material for: The Effect of Nitrogen Deposition on Plant Performance and Community Structure: Is It Life Stage Specific?
Source: PLoS One. 2016 Jun 2;11(6):e0156685. doi: 10.1371/journal.pone.0156685 (PMC4890792; doi:10.1371/journal.pone.0156685)
Supplement: S1 File — (XLSX) [file pone.0156685.s005.xlsx]

## Sheet: Sheet1
LIGHT	SAMPLEID	SOIL	SEASON	NITROGEN	COMM	SPECIES	HEIGHT	SHOOT_MASS_IND	ROOT_MASS_POT_INDS	SHOOT:ROOT_TOTAL	SEEDMASS_PER_IND	SEED_NUMBER
P	HOHPHF5	HO	EARLY	H	H	H	20	0.0075	0.0140625	0.533333
F	HOHFHF1	HO	EARLY	H	H	H	16	0.0137	0.01215	1.12757
F	HOLFHF7	HO	EARLY	L	H	H	15	0.0224375	0.0161875	1.3861
F	HOLFHF8	HO	EARLY	L	H	H	13	0.01195	0.0131	0.912214
F	HOHFHF3	HO	EARLY	H	H	H	20	0.0265333	0.0192667	1.37716
P	HOLPHF6	HO	EARLY	L	H	H	17	0.0155	0.0241667	0.641379
F	HOLFHF5	HO	EARLY	L	H	H	13	0.0254444	0.0168889	1.50658
P	SFHPHF4	SF	EARLY	H	H	H	17	0.011	0.077	0.142857
F	HOHFHF6	HO	EARLY	H	H	H	16	0.0179412	0.0185882	0.96519
F	HOLFHF6	HO	EARLY	L	H	H	18	0.0246667	0.022	1.12121
P	HOLPHF7	HO	EARLY	L	H	H	23	0.01805	0.0169	1.06805
F	HOLFHF2	HO	EARLY	L	H	H	11	0.0121875	0.0220625	0.552408
F	HOLFHF1	HO	EARLY	L	H	H	17	0.0238824	0.0213529	1.11846
P	HOHPHF6	HO	EARLY	H	H	H	22	0.0208333	0.0236111	0.882353
F	HOLFHF9	HO	EARLY	L	H	H	18	0.0306429	0.0305	1.00468
F	HOHFHF2	HO	EARLY	H	H	H	21	0.0242222	0.0249444	0.971047
P	HOHPHF2	HO	EARLY	H	H	H	17	0.0188667	0.0300667	0.627494
F	HOHFHF4	HO	EARLY	H	H	H	17	0.0147368	0.024	0.614035
P	HOLPHF4	HO	EARLY	L	H	H	7	0.0084375	0.029875	0.282427
P	HOLPHF2	HO	EARLY	L	H	H	15	0.0259286	0.0344286	0.753112
P	HOHPHF7	HO	EARLY	H	H	H	15	0.0148125	0.030125	0.491701
P	HOLPHF1	HO	EARLY	L	H	H	22	0.0232667	0.0329333	0.706478
P	HOLPHF10	HO	EARLY	L	H	H	13	0.0123125	0.0323125	0.381044
P	HOHPHF8	HO	EARLY	H	H	H	13	0.023	0.0307647	0.74761
P	HOLPHF3	HO	EARLY	L	H	H	24	0.0298	0.0369333	0.806859
P	SJLPHF5	SJ	EARLY	L	H	H	19	0.0370526	0.0295789	1.25267
P	HOLPHF5	HO	EARLY	L	H	H	17	0.0270625	0.0355	0.762324
P	HOHPHF9	HO	EARLY	H	H	H	18	0.0304	0.0387333	0.784854
F	SJLFHF2	SJ	EARLY	L	H	H	21	0.0589444	0.033	1.7862
F	HOHFHF9	HO	EARLY	H	H	H	14	0.0229444	0.0331667	0.691792
P	HOLPHF9	HO	EARLY	L	H	H	15	0.0106	0.0414	0.256039
P	SFLPHF8	SF	EARLY	L	H	H	15	0.0234375	0.0395625	0.592417
P	HOLPHF8	HO	EARLY	L	H	H	21	0.0275	0.0357222	0.769829
F	SJLFHF3	SJ	EARLY	L	H	H	25	0.0318333	0.0384444	0.828035
P	SJHPHF9	SJ	EARLY	H	H	H	25	0.09825	0.087125	1.12769
F	SJLFHF9	SJ	EARLY	L	H	H	20	0.059875	0.044	1.3608
P	SJHPHF6	SJ	EARLY	H	H	H	22	0.0407059	0.0417647	0.974648
P	SJHPHF4	SJ	EARLY	H	H	H	23	0.0557857	0.0510714	1.09231
F	HOHFHF5	HO	EARLY	H	H	H	16	0.029	0.0403889	0.718019
F	HOHFHF10	HO	EARLY	H	H	H	8	0.00527778	0.0406111	0.129959
F	SJLFHF8	SJ	EARLY	L	H	H	18	0.0562778	0.0406111	1.38577
P	SJLPHF6	SJ	EARLY	L	H	H	18	0.0478571	0.0529286	0.904184
F	SJHFHF9	SJ	EARLY	H	H	H	20	0.039375	0.0464375	0.847914
P	HOHPHF4	HO	EARLY	H	H	H	18	0.0283158	0.0402105	0.704188
P	HOHPHF1	HO	EARLY	H	H	H	10	0.00775	0.03925	0.197452
P	SFLPHF3	SF	EARLY	L	H	H	25	0.03345	0.0394	0.848985
F	HOLFHF10	HO	EARLY	L	H	H	15	0.0349333	0.0527333	0.662453
F	SJLFHF1	SJ	EARLY	L	H	H	18	0.0460625	0.0504375	0.913259
P	SFLPHF1	SF	EARLY	L	H	H	20	0.0384737	0.0428947	0.896933
F	SJLFHF6	SJ	EARLY	L	H	H	23	0.0635714	0.0594286	1.06971
F	SJLFHF5	SJ	EARLY	L	H	H	19	0.0479474	0.0438947	1.09233	0.00744444	9
F	SFHFHF10	SF	EARLY	H	H	H	15	0.03615	0.0421	0.85867
P	SFHPHF8	SF	EARLY	H	H	H	18	0.02785	0.0424	0.65684
F	SJHFHF7	SJ	EARLY	H	H	H	20	0.0561429	0.0605714	0.926887
P	SJLPHF7	SJ	EARLY	L	H	H	21	0.0491111	0.0485	1.0126
P	SJLPHF1	SJ	EARLY	L	H	H	22	0.061	0.0803636	0.75905
P	SJLPHF3	SJ	EARLY	L	H	H	18	0.0428333	0.0508889	0.841703
F	HOHFHF7	HO	EARLY	H	H	H	16	0.03	0.0487895	0.614887
P	SJLPHF2	SJ	EARLY	L	H	H	22	0.0507647	0.0554706	0.915164
F	SJHFHF2	SJ	EARLY	H	H	H	23	0.0591875	0.0593125	0.997893
F	SJLFHF10	SJ	EARLY	L	H	H	22	0.0478333	0.053	0.902516
P	SJHPHF8	SJ	EARLY	H	H	H	27	0.0495714	0.0683571	0.725183
F	SJHFHF8	SJ	EARLY	H	H	H	18	0.0348889	0.0532778	0.654849
P	HOHPHF3	HO	EARLY	H	H	H	21	0.0365789	0.0514737	0.710634
F	SJHFHF4	SJ	EARLY	H	H	H	18	0.0666429	0.071	0.938632
P	HOHPHF10	HO	EARLY	H	H	H	25	0.0583125	0.0625	0.933
F	SJLFHF4	SJ	EARLY	L	H	H	22	0.0609444	0.0561667	1.08506
F	HOLFHF3	HO	EARLY	L	H	H	18	0.0294545	0.0461364	0.638424
F	SJHFHF3	SJ	EARLY	H	H	H	20	0.0613333	0.0695333	0.882071
P	SJHPHF2	SJ	EARLY	H	H	H	23	0.0740769	0.0802308	0.923298
P	SFHPHF9	SF	EARLY	H	H	H	22	0.04575	0.05305	0.862394
F	SJHFHF1	SJ	EARLY	H	H	H	18	0.0576875	0.0665	0.867481
P	SFLPHF7	SF	EARLY	L	H	H	24	0.0475217	0.0473913	1.00275
P	SJHPHF5	SJ	EARLY	H	H	H	17	0.0551538	0.0854615	0.645365
P	SFHPHF7	SF	EARLY	H	H	H	22	0.0474737	0.0592632	0.801066
F	SJHFHF5	SJ	EARLY	H	H	H	20	0.0688125	0.0705	0.976064
F	SFHFHF9	SF	EARLY	H	H	H	25	0.0712632	0.0597895	1.1919	0.00675	4
F	SFHFHF8	SF	EARLY	H	H	H	17	0.0744444	0.127889	0.582103
P	SFLPHF9	SF	EARLY	L	H	H	16	0.0267273	0.104636	0.25543
F	SJLFHF7	SJ	EARLY	L	H	H	18	0.0620667	0.0778	0.797772
F	SFHFHF1	SF	EARLY	H	H	H	19	0.0648421	0.0620526	1.04495
F	SFLFHF6	SF	EARLY	L	H	H	17	0.0363333	0.0499583	0.727273
P	SJHPHF3	SJ	EARLY	H	H	H	27	0.0656875	0.075125	0.874376
F	SJHFHF6	SJ	EARLY	H	H	H	22	0.0611875	0.076	0.805099
P	SJLPHF4	SJ	EARLY	L	H	H	19	0.0873333	0.135333	0.64532
F	SFLFHF5	SF	EARLY	L	H	H	18	0.0412632	0.0641579	0.64315
P	SJHPHF1	SJ	EARLY	H	H	H	26	0.0662308	0.0943846	0.701711
P	SJHPHF10	SJ	EARLY	H	H	H	24	0.0568667	0.0818667	0.694625
F	SFLFHF2	SF	EARLY	L	H	H	16	0.0283333	0.0585238	0.484133
F	HOLFHF4	HO	EARLY	L	H	H	17	0.0399375	0.0779375	0.51243
F	SFLFHF10	SF	EARLY	L	H	H	26	0.0429583	0.0525417	0.817605
P	SFLPHF4	SF	EARLY	L	H	H	21	0.0551053	0.0664737	0.828979
F	SFLFHF8	SF	EARLY	L	H	H	18	0.03236	0.05068	0.638516
F	HOHFHF8	HO	EARLY	H	H	H	15	0.029	0.0667368	0.434543
F	SJHFHF10	SJ	EARLY	H	H	H	19	0.048	0.0855333	0.561185
P	SFLPHF10	SF	EARLY	L	H	H	17	0.0384211	0.0685789	0.560246
F	SFLFHF1	SF	EARLY	L	H	H	17	0.0462381	0.0634762	0.728432
P	SFHPHF3	SF	EARLY	H	H	H	23	0.0796923	0.106077	0.751269
P	SJLPHF9	SJ	EARLY	L	H	H	23	0.0650909	0.125909	0.516968
F	SFHFHF4	SF	EARLY	H	H	H	20	0.0487368	0.0742632	0.656272
P	SFHPHF5	SF	EARLY	H	H	H	18	0.0545556	0.0791667	0.689123
F	SFLFHF3	SF	EARLY	L	H	H	26	0.0657059	0.086	0.764022
P	SJHPHF7	SJ	EARLY	H	H	H	26	0.0483125	0.0919375	0.525493
F	SFLFHF4	SF	EARLY	L	H	H	17	0.0458696	0.0652174	0.703333
P	SFHPHF6	SF	EARLY	H	H	H	27	0.0685	0.0846667	0.809055
F	SFHFHF6	SF	EARLY	H	H	H	19	0.0607778	0.0871111	0.697704
F	SFHFHF5	SF	EARLY	H	H	H	20	0.0655294	0.0947059	0.691925
F	SFLFHF7	SF	EARLY	L	H	H	21	0.0828333	0.0944444	0.877059
F	SFHFHF2	SF	EARLY	H	H	H	18	0.0766111	0.0991667	0.772549
F	SFLFHF9	SF	EARLY	L	H	H	24	0.0778333	0.0747917	1.04067
P	SFLPHF2	SF	EARLY	L	H	H	19	0.0691667	0.100778	0.686329
P	SFHPHF2	SF	EARLY	H	H	H	19	0.0988	0.1843	0.536082
F	SFHFHF7	SF	EARLY	H	H	H	26	0.0556316	0.0998421	0.557196
F	SFHFHF3	SF	EARLY	H	H	H	23	0.0643158	0.106737	0.602564
P	SFHPHF10	SF	EARLY	H	H	H	25	0.14	0.2059	0.679942
P	SJLPHF8	SJ	EARLY	L	H	H	20	0.04075	0.1044	0.390326
P	SFHPHF1	SF	EARLY	H	H	H	22	0.0697368	0.110474	0.631253
P	SFLPHF6	SF	EARLY	L	H	H	29	0.06988	0.08432	0.828748
F	HOLFNHF8	HO	EARLY	L	NH	H	16	0.0252857	0.0151765	1.28682
P	HOLPNHF3	HO	EARLY	L	NH	H	22	0.0364	0.0234615	1.4459
F	HOLFNHF10	HO	EARLY	L	NH	H	16	0.019	0.0173333	1.95192
F	HOHFNHF7	HO	EARLY	H	NH	H	23	0.0571429	0.0187647	1.9279
F	HOLFNHF6	HO	EARLY	L	NH	H	28	0.0372	0.017	1.93189
P	HOLPNHF1	HO	EARLY	L	NH	H	23	0.0518571	0.01855	1.56604
P	HOLPNHF7	HO	EARLY	L	NH	H	12	0.019	0.02	1.14
F	HOHFNHF3	HO	EARLY	H	NH	H	17	0.019	0.0200476	0.973872
P	HOLPNHF4	HO	EARLY	L	NH	H	18	0.0263333	0.0187391	1.09513
P	HOHPNHF9	HO	EARLY	H	NH	H	22	0.0303333	0.0268824	1.01313
P	HOLPNHF10	HO	EARLY	L	NH	H	17	0.0235	0.0199565	1.00218
F	HOHFNHF9	HO	EARLY	H	NH	H	18	0.0262857	0.0247	1.31984
F	HOHFNHF4	HO	EARLY	H	NH	H	17	0.03	0.0263158	1.248
P	HOHPNHF6	HO	EARLY	H	NH	H	20	0.08975	0.0456364	1.39641
P	HOLPNHF8	HO	EARLY	L	NH	H	26	0.029	0.0240909	1.4566
P	HOHPNHF7	HO	EARLY	H	NH	H	25	0.057	0.0252857	1.41808
P	HOHPNHF8	HO	EARLY	H	NH	H	19	0.0285	0.0256667	1.01484
F	HOLFNHF1	HO	EARLY	L	NH	H	21	0.0441111	0.0187586	1.35846
F	HOLFNHF5	HO	EARLY	L	NH	H	21	0.0721667	0.0209615	1.17982
F	HOLFNHF3	HO	EARLY	L	NH	H	17	0.043375	0.0254091	1.06082
P	HOLPNHF9	HO	EARLY	L	NH	H	16	0.03725	0.0372667	1.28086
P	HOHPNHF3	HO	EARLY	H	NH	H	20	0.04575	0.0311667	1.08556
P	SJLPNHF3	SJ	EARLY	L	NH	H	18	0.0364444	0.0272381	1.1049
F	HOLFNHF7	HO	EARLY	L	NH	H	21	0.05025	0.0317778	1.44056
F	HOHFNHF2	HO	EARLY	H	NH	H	14	0.0555714	0.0318333	1.02967
P	HOHPNHF1	HO	EARLY	H	NH	H	25	0.109333	0.0358125	1.08726
F	SJLFNHF1	SJ	EARLY	L	NH	H	13	0.0104	0.0274286	1.01389
P	SFHPNHF5	SF	EARLY	H	NH	H	23	0.0968	0.0457692	1.45546
F	HOLFNHF4	HO	EARLY	L	NH	H	19	0.04875	0.0250833	1
P	HOHPNHF5	HO	EARLY	H	NH	H	20	0.0518333	0.0405333	0.896382
F	SFLFNHF8	SF	EARLY	L	NH	H	13	0.026	0.03825	0.931373
P	HOLPNHF6	HO	EARLY	L	NH	H	17	0.0176667	0.0260833	0.928115
P	SJHPNHF7	SJ	EARLY	H	NH	H	17	0.0407	0.0242308	1.24127
F	SFLFNHF10	SF	EARLY	L	NH	H	18	0.0718889	0.0317	1.64984
F	SFLFNHF7	SF	EARLY	L	NH	H	14	0.0087	0.0311905	0.896183
F	HOHFNHF5	HO	EARLY	H	NH	H	20	0.031875	0.0327143	0.745269
P	SJHPNHF3	SJ	EARLY	H	NH	H	21	0.051	0.0306522	1.26099
P	SJLPNHF4	SJ	EARLY	L	NH	H	17	0.0339091	0.02824	1.03966
P	SJHPNHF8	SJ	EARLY	H	NH	H	20	0.0449	0.02828	1.14569
F	SFLFNHF1	SF	EARLY	L	NH	H	16	0.0215	0.0417647	0.86338
F	SJHFNHF1	SJ	EARLY	H	NH	H	14	0.0245	0.0325	0.820979
P	HOLPNHF5	HO	EARLY	L	NH	H	15	0.039125	0.0397778	0.784916
P	SJLPNHF1	SJ	EARLY	L	NH	H	26	0.0597778	0.0298333	1.15782
F	SJHFNHF3	SJ	EARLY	H	NH	H	22	0.0641429	0.0406111	1.05472
P	SJHPNHF9	SJ	EARLY	H	NH	H	22	0.0445714	0.0348571	1.02596
F	SFHFNHF9	SF	EARLY	H	NH	H	24	0.0695	0.0494667	1.19003
P	HOHPNHF10	HO	EARLY	H	NH	H	22	0.1258	0.0476875	1.17038
F	HOLFNHF2	HO	EARLY	L	NH	H	19	0.088	0.0449412	0.734293
F	SJHFNHF10	SJ	EARLY	H	NH	H	19	0.068875	0.0338261	1.09383
F	SFLFNHF3	SF	EARLY	L	NH	H	22	0.0498571	0.0501875	1.11457
F	SJHFNHF7	SJ	EARLY	H	NH	H	20	0.0542222	0.0382381	1.21544
F	HOHFNHF1	HO	EARLY	H	NH	H	21	0.0698571	0.0541333	1.11207
P	SFHPNHF4	SF	EARLY	H	NH	H	25	0.05825	0.0451667	1.44895
F	SJHFNHF8	SJ	EARLY	H	NH	H	29	0.0623333	0.0301852	1.06258
F	SJLFNHF5	SJ	EARLY	L	NH	H	20	0.0708571	0.0370455	1.05644
P	SJHPNHF5	SJ	EARLY	H	NH	H	26	0.0654	0.0487059	0.929952
F	HOHFNHF8	HO	EARLY	H	NH	H	25		0.0406667	0.284543
F	SFHFNHF1	SF	EARLY	H	NH	H	21	0.0525	0.066	0.968531
F	HOHFNHF10	HO	EARLY	H	NH	H	21	0.0565	0.0477778	0.754651
P	SJLPNHF8	SJ	EARLY	L	NH	H	16	0.03025	0.04315	0.882966
F	SFHFNHF10	SF	EARLY	H	NH	H	16	0.054	0.054	0.920139
F	SJHFNHF4	SJ	EARLY	H	NH	H	17	0.0545	0.0414762	0.822044
F	SFLFNHF4	SF	EARLY	L	NH	H	19	0.087	0.0676154	0.751991
F	HOLFNHF9	HO	EARLY	L	NH	H	15	0.0216667	0.0441	0.539683
F	HOHFNHF6	HO	EARLY	H	NH	H	17	0.059125	0.0401364	0.875425
P	SJHPNHF4	SJ	EARLY	H	NH	H	15	0.047375	0.0403182	0.729425
P	HOLPNHF2	HO	EARLY	L	NH	H	13	0.0213333	0.0499444	0.78198
P	SJHPNHF10	SJ	EARLY	H	NH	H	20	0.0578	0.0565625	0.752486
P	SFHPNHF9	SF	EARLY	H	NH	H	17	0.0537778	0.0431905	1.15325
P	SFHPNHF3	SF	EARLY	H	NH	H	21	0.052875	0.039	1.14744
F	SJLFNHF4	SJ	EARLY	L	NH	H	20	0.0517143	0.0434091	1.06597
F	SJLFNHF6	SJ	EARLY	L	NH	H	23	0.0437778	0.0460952	1.02169
P	SFLPNHF8	SF	EARLY	L	NH	H	15	0.02525	0.0512632	0.666324
P	SFHPNHF6	SF	EARLY	H	NH	H	18	0.028875	0.0407083	0.796315
F	SJHFNHF5	SJ	EARLY	H	NH	H	25	0.0591429	0.0407083	0.957011
P	SJLPNHF2	SJ	EARLY	L	NH	H	19	0.0417778	0.0467143	0.863405
P	SFHPNHF1	SF	EARLY	H	NH	H	24	0.0638	0.04125	1.03232
P	SFHPNHF8	SF	EARLY	H	NH	H	17	0.0275	0.0660667	0.480323
P	HOHPNHF4	HO	EARLY	H	NH	H	20	0.0871667	0.0770769	0.642715
F	SFLFNHF9	SF	EARLY	L	NH	H	18	0.0573333	0.0485238	0.997056
P	SFLPNHF7	SF	EARLY	L	NH	H	20	0.0647778	0.04116	0.921283
P	SFLPNHF5	SF	EARLY	L	NH	H	17	0.0578889	0.0476818	0.856053
F	SFHFNHF8	SF	EARLY	H	NH	H	12	0.0148	0.0617647	0.540952
F	SJHFNHF9	SJ	EARLY	H	NH	H	22	0.0481111	0.0471739	0.779724
P	SFHPNHF7	SF	EARLY	H	NH	H	20	0.058	0.0572105	0.762649
P	SJHPNHF2	SJ	EARLY	H	NH	H	25	0.0545556	0.0473478	0.830119
F	SFLFNHF2	SF	EARLY	L	NH	H	25	0.046	0.0473913	0.915596
F	SJHFNHF2	SJ	EARLY	H	NH	H	23	0.0525	0.0495909	0.900092
F	SJHFNHF6	SJ	EARLY	H	NH	H	26	0.0647778	0.0462917	0.89739
F	SFHFNHF3	SF	EARLY	H	NH	H	22	0.0808	0.05585	1.04476
F	SJLFNHF8	SJ	EARLY	L	NH	H	23	0.0596667	0.0662353	1.02664
P	SJLPNHF7	SJ	EARLY	L	NH	H	17	0.0517	0.0458	0.681223
F	SFHFNHF2	SF	EARLY	H	NH	H	24	0.04725	0.0462	1.00346
P	SFLPNHF2	SF	EARLY	L	NH	H	20	0.0494444	0.0557143	0.895726
P	SFHPNHF2	SF	EARLY	H	NH	H	18	0.0655	0.0824667	0.593371
P	SJHPNHF1	SJ	EARLY	H	NH	H	26	0.0579	0.0682105	1.02932
P	SJLPNHF9	SJ	EARLY	L	NH	H	15	0.034	0.0762353	0.667438
F	SJLFNHF7	SJ	EARLY	L	NH	H	17	0.039	0.0732778	0.71721
F	SJLFNHF10	SJ	EARLY	L	NH	H	16	0.047625	0.06605	0.732778
F	SFHFNHF5	SF	EARLY	H	NH	H	17	0.06725	0.0803529	0.696193
F	SJLFNHF2	SJ	EARLY	L	NH	H	24	0.0572857	0.0650476	0.787701
F	SJLFNHF3	SJ	EARLY	L	NH	H	18	0.04575	0.0650476	0.822108
P	HOHPNHF2	HO	EARLY	H	NH	H	22	0.1584	0.0978571	0.654015
F	SJLFNHF9	SJ	EARLY	L	NH	H	15	0.0331111	0.086	0.611919
P	SJHPNHF6	SJ	EARLY	H	NH	H	16	0.0274286	0.08675	0.492075
F	SFLFNHF6	SF	EARLY	L	NH	H	22	0.0942222	0.0668571	0.862536
F	SFHFNHF7	SF	EARLY	H	NH	H	20	0.054	0.059	0.834746
P	SFLPNHF10	SF	EARLY	L	NH	H	22	0.0905	0.120833	0.626897
P	SFLPNHF4	SF	EARLY	L	NH	H	19	0.0631	0.0780526	0.588672
P	SFLPNHF1	SF	EARLY	L	NH	H	19	0.051	0.0575769	0.708083
F	SFLFNHF5	SF	EARLY	L	NH	H	21	0.069375	0.0689565	0.783733
P	SJLPNHF5	SJ	EARLY	L	NH	H	14	0.0317778	0.0703043	0.512678
P	SFLPNHF3	SF	EARLY	H	NH	H	18	0.0391429	0.0793636	0.520046
P	SFLPNHF9	SF	EARLY	L	NH	H	22	0.085	0.0897	0.521182
P	SFLPNHF6	SF	EARLY	L	NH	H	17	0.0528889	0.07288	0.51427
P	SFHPNHF10	SF	EARLY	H	NH	H	16	0.0687	0.0874583	0.491663
F	SFHFNHF6	SF	EARLY	H	NH	H	20	0.0477143	0.0826923	0.446512
F	SFHFNHF4	SF	EARLY	H	NH	H	18	0.0638333	0
P	SJLPNHF6	SJ	EARLY	L	NH	H	20	0.0553	0
F	HOHFNTHF10	HO	EARLY	H	NTH	H	13	0.028625	0.01465	1.55973	0.007	3
F	HOLFNTHF9	HO	EARLY	L	NTH	H	18	0.0466	0.018	1.17284
F	HOLFNTHF8	HO	EARLY	L	NTH	H	19	0.02925	0.015	0.901449
P	HOHPNTHF4	HO	EARLY	H	NTH	H	14	0.0198333	0.0101471	1.27246
P	HOHPNTHF9	HO	EARLY	H	NTH	H	28	0.036	0.0194444	1.09714
P	HOLPNTHF9	HO	EARLY	L	NTH	H	12	0.0175	0.0135926	1.07357
P	HOLPNTHF5	HO	EARLY	L	NTH	H	18	0.0205	0.0143704	0.835052
F	HOLFNTHF7	HO	EARLY	L	NTH	H	16	0.044	0.01945	1.24936
F	HOLFNTHF4	HO	EARLY	L	NTH	H	23	0.0528571	0.0213684	1.20197
F	HOHFNTHF1	HO	EARLY	H	NTH	H	11	0.031	0.0230556	0.672289
P	HOLPNTHF7	HO	EARLY	L	NTH	H	12	0.01975	0.0141667	1.05176
F	HOLFNTHF2	HO	EARLY	L	NTH	H	17	0.0272	0.0251765	0.773364
P	HOLPNTHF8	HO	EARLY	L	NTH	H	22	0.03825	0.02	0.970455
P	SFLPNTHF4	SF	EARLY	L	NTH	H	20	0.0125	0.0296667	0.65618
P	HOHPNTHF6	HO	EARLY	H	NTH	H	19	0.04	0.0143871	1.48655
F	HOLFNTHF6	HO	EARLY	L	NTH	H	15	0.01425	0.0155862	0.918142
F	HOHFNTHF3	HO	EARLY	H	NTH	H	18	0.0246667	0.0257222	0.976242
P	HOLPNTHF10	HO	EARLY	L	NTH	H	19	0.0268	0.0140909	1.27957
P	HOHPNTHF5	HO	EARLY	H	NTH	H	16	0.0805	0.0294375	1.48195
P	SFLPNTHF7	SF	EARLY	L	NTH	H	21	0.0551667	0.0396923	0.804264
F	HOHFNTHF8	HO	EARLY	H	NTH	H	15	0.0267143	0.0191111	1.03295
P	HOHPNTHF3	HO	EARLY	H	NTH	H	27	0.0432857	0.0165313	1.26843
P	HOHPNTHF7	HO	EARLY	H	NTH	H	12	0.026	0.0294444	0.973585
P	HOLPNTHF4	HO	EARLY	L	NTH	H	19	0.0352	0.0241364	0.939736
F	HOHFNTHF4	HO	EARLY	H	NTH	H	19	0.0246667	0.0177667	1.19887
P	HOHPNTHF8	HO	EARLY	H	NTH	H	24	0.039	0.0282632	1.08566
F	HOHFNTHF9	HO	EARLY	H	NTH	H	14	0.04275	0.0282632	0.856611
P	HOHPNTHF2	HO	EARLY	H	NTH	H	19	0.0366667	0.0246364	1.26753
F	HOLFNTHF1	HO	EARLY	L	NTH	H	21	0.043	0.0193793	1.08185
P	HOLPNTHF6	HO	EARLY	L	NTH	H	17	0.0342857	0.0262727	0.685121
P	SFLPNTHF3	SF	EARLY	L	NTH	H	21	0.117	0.0658889	0.96796
P	HOHPNTHF10	HO	EARLY	H	NTH	H	15	0.0208571	0.0205517	0.63255
F	HOHFNTHF5	HO	EARLY	H	NTH	H	18	0.0486	0.0162162	0.886667
F	SFLFNTHF4	SF	EARLY	L	NTH	H	17	0.039625	0.0290952	1.2946
P	SJLPNTHF5	SJ	EARLY	L	NTH	H	19	0.02525	0.0273043	0.781847
P	HOLPNTHF2	HO	EARLY	L	NTH	H	25	0.0341667	0.0182286	1.06583
P	SFLPNTHF10	SF	EARLY	L	NTH	H	28	0.05875	0.0360556	1.14792
F	HOLFNTHF3	HO	EARLY	L	NTH	H	16	0.0213333	0.0314762	0.75643
P	HOHPNTHF1	HO	EARLY	H	NTH	H	22	0.070625	0.0236429	1.1284
P	SFLPNTHF1	SF	EARLY	L	NTH	H	16	0.0374	0.0674	0.679525
F	SJHFNTHF5	SJ	EARLY	H	NTH	H	20	0.064	0.0311364	1.40146
P	HOLPNTHF1	HO	EARLY	L	NTH	H	23	0.03125	0.03435	0.621543
P	SFHPNTHF7	SF	EARLY	H	NTH	H	23	0.041	0.0331905	1.06887
F	HOHFNTHF6	HO	EARLY	H	NTH	H	21	0.0305714	0.0247586	0.871866
F	SFHFNTHF5	SF	EARLY	H	NTH	H	21	0.0348	0.0514286	1.06944
F	SJHFNTHF3	SJ	EARLY	H	NTH	H	23	0.0311111	0.0272593	1.11413
P	SJHPNTHF6	SJ	EARLY	H	NTH	H	18	0.0408889	0.0264286	1.07027
P	SJHPNTHF2	SJ	EARLY	H	NTH	H	20	0.0286667	0.0255862	1.32345
P	SJLPNTHF2	SJ	EARLY	L	NTH	H	20	0.07025	0.03905	1.0525
P	HOLPNTHF3	HO	EARLY	L	NTH	H	17	0.039875	0.0360455	0.64691
P	SFLPNTHF8	SF	EARLY	L	NTH	H	17	0.0315	0.03212	0.83188
F	SFLFNTHF1	SF	EARLY	L	NTH	H	13	0.02325	0.0478235	0.600246
P	SFLPNTHF9	SF	EARLY	L	NTH	H	22	0.0447143	0.0357826	0.938032
F	SJLFNTHF7	SJ	EARLY	L	NTH	H	16	0.05275	0.0401905	0.919431
F	SJHFNTHF7	SJ	EARLY	H	NTH	H	18	0.066	0.0384545	1.16548
P	SJLPNTHF6	SJ	EARLY	L	NTH	H	10	0.00328571	0.0325769	0.766234
P	SJHPNTHF9	SJ	EARLY	H	NTH	H	14	0.05	0.03392	0.976415
F	SJHFNTHF9	SJ	EARLY	H	NTH	H	25	0.0611667	0.0412381	1.11547
P	SFHPNTHF1	SF	EARLY	H	NTH	H	23	0.019625	0.036625	1.33106
F	SJHFNTHF8	SJ	EARLY	H	NTH	H	21	0.0845714	0.04395	1.01479
P	SJLPNTHF8	SJ	EARLY	L	NTH	H		0.0236667	0.0327407	0.840498
P	SFHPNTHF6	SF	EARLY	H	NTH	H	20	0.037	0.0387826	1.09081
F	SJHFNTHF10	SJ	EARLY	H	NTH	H	20	0.087	0.0462	0.962121
F	SJLFNTHF3	SJ	EARLY	L	NTH	H	22	0.0976667	0.0440476	0.869189
F	HOHFNTHF2	HO	EARLY	H	NTH	H	17	0.056125	0.0444286	0.726688
F	SFLFNTHF6	SF	EARLY	L	NTH	H	14	0.02725	0.0467	0.83833
F	SFLFNTHF3	SF	EARLY	L	NTH	H	17	0.039	0.0392917	0.916225
F	SFLFNTHF9	SF	EARLY	L	NTH	H	23	0.0416	0.04745	0.787144
P	SJLPNTHF4	SJ	EARLY	L	NTH	H	15	0.0283333	0.0412609	0.936776
F	HOLFNTHF10	HO	EARLY	L	NTH	H	13	0.0301667	0.0452381	0.44
P	SJLPNTHF3	SJ	EARLY	L	NTH	H	13	0.0197143	0.03804	0.84122
P	SJHPNTHF7	SJ	EARLY	H	NTH	H	22	0.081	0.0565294	0.773153
P	SJHPNTHF1	SJ	EARLY	H	NTH	H	18	0.053875	0.03896	0.770021
F	SJLFNTHF8	SJ	EARLY	L	NTH	H	14	0.0136667	0.0465714	0.659509
F	SFHFNTHF3	SF	EARLY	H	NTH	H	22	0.042375	0.0425652	1.17773
F	SJLFNTHF10	SJ	EARLY	L	NTH	H	21	0.0556667	0.03525	1.11145
F	SJLFNTHF6	SJ	EARLY	L	NTH	H	17	0.0428	0.043	0.687563
F	SJLFNTHF2	SJ	EARLY	L	NTH	H	17	0.03625	0.04036	0.839445
P	SJLPNTHF10	SJ	EARLY	L	NTH	H	20	0.0748889	0.04225	0.976331
F	HOHFNTHF7	HO	EARLY	H	NTH	H		0	0.0350345	0.663386
P	SFLPNTHF6	SF	EARLY	L	NTH	H	19	0.0453333	0.0443913	0.74143
F	HOLFNTHF5	HO	EARLY	L	NTH	H	17	0.0568333	0.0447826	0.566019
F	SJHFNTHF6	SJ	EARLY	H	NTH	H	15	0.048375	0.0451739	1.02117
F	SFHFNTHF8	SF	EARLY	H	NTH	H	24	0.0655714	0.0373214	0.983732
P	SFLPNTHF2	SF	EARLY	L	NTH	H	20	0.0226	0.0492727	0.916974
P	SFHPNTHF8	SF	EARLY	H	NTH	H	25	0.04	0.0472174	1.10129
F	SJLFNTHF5	SJ	EARLY	L	NTH	H	19	0.0516364	0.0350968	1.05699
P	SJHPNTHF3	SJ	EARLY	H	NTH	H	26	0.1004	0.0681875	0.928506
P	SJHPNTHF4	SJ	EARLY	H	NTH	H	25	0.049375	0.0428462	0.964093
F	SFHFNTHF1	SF	EARLY	H	NTH	H	18	0.0522	0.0509545	0.818912
F	SJHFNTHF2	SJ	EARLY	H	NTH	H	16	0.0335714	0.04484	0.778769
F	SFHFNTHF10	SF	EARLY	H	NTH	H	12	0.0184	0.0498261	0.696335
P	SJLPNTHF9	SJ	EARLY	L	NTH	H	22	0.0396667	0.0773333	0.559483
P	SJLPNTHF1	SJ	EARLY	L	NTH	H	14	0.04175	0.0485	0.851375
F	SJLFNTHF9	SJ	EARLY	L	NTH	H	18	0.0157143	0.04672	0.673801
P	SJHPNTHF5	SJ	EARLY	H	NTH	H	17	0.0712	0.0990833	0.582002
P	SJLPNTHF7	SJ	EARLY	L	NTH	H	18	0.058	0.0520435	0.847953
P	SJHPNTHF8	SJ	EARLY	H	NTH	H	24	0.1068	0.0445556	0.832086
F	SJHFNTHF4	SJ	EARLY	H	NTH	H	16	0.0445714	0.0578095	0.779242
F	SFHFNTHF2	SF	EARLY	H	NTH	H			#DIV/0!	0.0641447
P	SJHPNTHF10	SJ	EARLY	H	NTH	H	26	0.08725	0.056	0.864448
F	SFLFNTHF5	SF	EARLY	L	NTH	H	19	0.069	0.0517083	0.766317
F	SJLFNTHF1	SJ	EARLY	L	NTH	H	18	0.0412857	0.0467037	0.621729
P	SFHPNTHF5	SF	EARLY	H	NTH	H	23	0.055875	0.0708889	0.781348
P	SFHPNTHF4	SF	EARLY	H	NTH	H	21	0.0432857	0.05176	1.02473
P	SFHPNTHF3	SF	EARLY	H	NTH	H	16	0.06225	0.054625	0.608696
F	SJLFNTHF4	SJ	EARLY	L	NTH	H	23	0.0778333	0.0608636	0.716953
F	SFHFNTHF9	SF	EARLY	H	NTH	H	22	0.057	0.05436	0.968359
F	SJHFNTHF1	SJ	EARLY	H	NTH	H	23	0.0845	0.0666667	0.769286
F	SFLFNTHF2	SF	EARLY	L	NTH	H	22	0.04	0.06	0.786806
F	SFLFNTHF8	SF	EARLY	L	NTH	H	16	0.0367143	0.07205	0.460791
F	SFLFNTHF7	SF	EARLY	L	NTH	H	17	0.126667	0.0689524	0.774862
F	SFLFNTHF10	SF	EARLY	L	NTH	H	20	0.0548889	0.0612917	0.695445
P	SFHPNTHF10	SF	EARLY	H	NTH	H	16	0.033	0.0588148	0.620907
P	SFHPNTHF9	SF	EARLY	H	NTH	H	18	0.0596667	0.0615385	0.54625
F	SFHFNTHF7	SF	EARLY	H	NTH	H	18	0.069	0.076381	0.739401
F	SFHFNTHF4	SF	EARLY	H	NTH	H	19	0.08375	0.0717083	0.804184
P	SFHPNTHF2	SF	EARLY	H	NTH	H	18	0.0691429	0.0779583	0.605559
F	SFHFNTHF6	SF	EARLY	H	NTH	H	16	0.0617143	0.0915769	0.423772
P	SFLPNTHF5	SF	EARLY	L	NTH	H	21	0.082	0.161733	0.358203
P	HOLPTHF5	HO	EARLY	L	TH	H	26	0.0265	0.005625	2.71111
P	HOLPTHF7	HO	EARLY	L	TH	H	19	0.027875	0.00635294	2.32407
P	HOLPTHF9	HO	EARLY	L	TH	H	16	0.015	0.007	1.80159
F	HOLFTHF2	HO	EARLY	L	TH	H	20	0.0164286	0.00715789	1.35294
F	HOLFTHF7	HO	EARLY	L	TH	H	15	0.028875	0.0106875	1.59064
P	HOHPTHF7	HO	EARLY	H	TH	H	17	0.02525	0.0101176	1.51744
P	HOLPTHF3	HO	EARLY	L	TH	H	12	0.019375	0.0109375	1.25143
F	HOHFTHF4	HO	EARLY	H	TH	H	13	0.0381667	0.0205556	1.3027
F	HOLFTHF3	HO	EARLY	L	TH	H	13	0.03675	0.0116667	1.58095
F	HOLFTHF1	HO	EARLY	L	TH	H	20	0.0234444	0.0131765	1.02232
P	HOLPTHF10	HO	EARLY	L	TH	H	18	0.0301667	0.0149333	1.08482
F	HOHFTHF3	HO	EARLY	H	TH	H	17	0.023125	0.0143125	1.0786
F	HOLFTHF10	HO	EARLY	L	TH	H	20	0.042	0.0138235	2.68936
P	HOHPTHF8	HO	EARLY	H	TH	H	18	0.02425	0.0168	0.884921
F	HOLFTHF5	HO	EARLY	L	TH	H	12	0.0243	0.017	0.988235
F	HOHFTHF7	HO	EARLY	H	TH	H	13	0.018	0.0191429	0.514925
P	HOHPTHF10	HO	EARLY	H	TH	H	23	0.031625	0.0182667	1.14234
F	HOHFTHF10	HO	EARLY	H	TH	H	21	0.0484286	0.0256364	1.28014
F	HOHFTHF1	HO	EARLY	H	TH	H	15	0.02625	0.0191333	0.97561
F	HOHFTHF6	HO	EARLY	H	TH	H	14	0.0095	0.0152105	0.470588
P	HOLPTHF2	HO	EARLY	L	TH	H	18	0.0167	0.0167778	0.639073
F	HOLFTHF8	HO	EARLY	L	TH	H	13	0.0257143	0.0178824	1.04934
F	HOHFTHF9	HO	EARLY	H	TH	H	11	0.0112857	0.0212667	0.304075
P	HOLPTHF6	HO	EARLY	L	TH	H	13	0.0138	0.0196111	0.832861
F	SFLFTHF7	SF	EARLY	L	TH	H	16	0.0198333	0.0383	0.389034
P	HOHPTHF5	HO	EARLY	H	TH	H	22	0.0343333	0.0280714	0.875318
F	HOHFTHF5	HO	EARLY	H	TH	H	11	0.0109333	0.0180455	0.440806
P	HOHPTHF2	HO	EARLY	H	TH	H	14	0.0195455	0.02	0.63
F	HOHFTHF8	HO	EARLY	H	TH	H	13	0.0189091	0.0198095	0.735577
P	HOLPTHF8	HO	EARLY	L	TH	H	16	0.0284	0.0193182	0.752941
P	HOLPTHF4	HO	EARLY	L	TH	H	15	0.0124444	0.0268125	0.284382
P	HOHPTHF6	HO	EARLY	H	TH	H	17	0.0372222	0.0393333	0.786017
P	SFHPTHF3	SF	EARLY	H	TH	H	22	0.05275	0.0808333	0.441237
F	SFLFTHF5	SF	EARLY	L	TH	H	23	0.0768333	0.0332	1.20281
F	HOLFTHF9	HO	EARLY	L	TH	H	18	0.0345	0.03175	0.76378
P	SFLPTHF6	SF	EARLY	L	TH	H	15	0.0586667	0.085	0.380392
P	SJHPTHF8	SJ	EARLY	H	TH	H	28	0.176	0.0885	1.3597
P	SFHPTHF4	SF	EARLY	H	TH	H	5	0.0173333	0.0898333	0.116883
F	HOLFTHF4	HO	EARLY	L	TH	H	17	0.0196667	0.0315	0.477954
P	HOHPTHF1	HO	EARLY	H	TH	H	15	0.0419	0.0336111	0.770248
F	HOHFTHF2	HO	EARLY	H	TH	H	15	0.0295	0.0336667	0.671617
F	SJHFTHF9	SJ	EARLY	H	TH	H	17	0.0401	0.03095	0.919225
P	HOLPTHF1	HO	EARLY	L	TH	H	15	0.02	0.05275	0.28436
F	SJHFTHF6	SJ	EARLY	H	TH	H	20	0.078	0.0351579	1.31587
P	HOHPTHF3	HO	EARLY	H	TH	H	22	0.0418	0.0393529	0.77429
F	SJHFTHF7	SJ	EARLY	H	TH	H	21	0.096875	0.0401765	1.32357
F	SFLFTHF10	SF	EARLY	L	TH	H	18	0.0776667	0.0493571	0.939219
F	SJHFTHF10	SJ	EARLY	H	TH	H	23	0.105	0.0413529	1.45092
F	HOLFTHF6	HO	EARLY	L	TH	H	14	0.021	0.0718	0.236769
P	SJLPTHF10	SJ	EARLY	L	TH	H	30	0.091	0.0555385	0.855956
P	SJHPTHF7	SJ	EARLY	H	TH	H	30	0.138375	0.045375	1.6584
F	SFHFTHF1	SF	EARLY	H	TH	H	18	0.0831111	0.0454375	1.15681
P	SJLPTHF1	SJ	EARLY	L	TH	H	23	0.0932	0.0485333	0.854396
P	SJHPTHF10	SJ	EARLY	H	TH	H	21	0.0811	0.0535714	1.13733
P	SJLPTHF6	SJ	EARLY	L	TH	H	24	0.0529	0.0417222	0.79494
P	SJLPTHF4	SJ	EARLY	L	TH	H	15	0.08325	0.0446471	1.00922
P	SJHPTHF3	SJ	EARLY	H	TH	H	16	0.0765714	0.0448824	0.855832
F	SJLFTHF10	SJ	EARLY	L	TH	H	24	0.126	0.0485	1.2616
F	SFHFTHF9	SF	EARLY	H	TH	H	18	0.0954	0.0603846	0.722293
P	HOHPTHF4	HO	EARLY	H	TH	H	23	0.0638571	0.0582143	0.705521
P	SJLPTHF8	SJ	EARLY	L	TH	H	25	0.0797143	0.043	0.887393
P	SJHPTHF6	SJ	EARLY	H	TH	H	20	0.0964	0.0562667	0.793839
P	SFLPTHF7	SF	EARLY	L	TH	H	21	0.0781667	0.0528125	0.668639
F	SFHFTHF2	SF	EARLY	H	TH	H	23	0.154667	0.0629286	1.23837
F	SJLFTHF3	SJ	EARLY	L	TH	H	21	0.101333	0.059	0.819209
P	SFHPTHF9	SF	EARLY	H	TH	H	22	0.0687	0.0686923	0.81075
P	SJHPTHF5	SJ	EARLY	H	TH	H	15	0.0968333	0.0528235	0.856347
P	HOHPTHF9	HO	EARLY	H	TH	H	15	0.021125	0.0821818	0.191372
F	SJHFTHF3	SJ	EARLY	H	TH	H	19	0.1265	0.0655	1.01636
F	SFLFTHF8	SF	EARLY	L	TH	H	18	0.1306	0.0855455	0.8661
P	SJLPTHF3	SJ	EARLY	L	TH	H	26	0.094	0.0553529	0.977683
F	SJLFTHF7	SJ	EARLY	L	TH	H	23	0.094125	0.0526667	1.02426
P	SFLPTHF9	SF	EARLY	L	TH	H	24	0.0888333	0.0599375	0.760167
P	SJLPTHF2	SJ	EARLY	L	TH	H	18	0.10925	0.0643333	0.576166
F	SJHFTHF4	SJ	EARLY	H	TH	H	20	0.0995556	0.0553333	0.942771
F	SJLFTHF1	SJ	EARLY	L	TH	H	24	0.146333	0.063875	1.00881
P	SFHPTHF7	SF	EARLY	H	TH	H	27	0.09275	0.0641875	0.835443
P	SFLPTHF4	SF	EARLY	L	TH	H	24	0.0974286	0.0649375	0.967276
F	SJHFTHF8	SJ	EARLY	H	TH	H	22	0.0891111	0.0555789	0.848485
P	SJLPTHF7	SJ	EARLY	L	TH	H	19	0.121	0.0985455	0.692804
P	SJHPTHF2	SJ	EARLY	H	TH	H	27	0.128778	0.051619	1.15221
F	SJLFTHF6	SJ	EARLY	L	TH	H	26	0.10075	0.0640588	0.85124
P	SFLPTHF10	SF	EARLY	L	TH	H	20	0.0481111	0.0910833	0.440073
P	SFHPTHF10	SF	EARLY	H	TH	H	20	0.07375	0.0860769	0.589812
F	SFLFTHF6	SF	EARLY	L	TH	H	17	0.0661111	0.05685	0.643799
P	SFHPTHF1	SF	EARLY	H	TH	H	25	0.11725	0.067	1.02283
P	SJLPTHF9	SJ	EARLY	L	TH	H	26	0.083	0.0633333	0.780702
P	SFHPTHF8	SF	EARLY	H	TH	H	23	0.108111	0.0639444	1.01477
P	SJHPTHF1	SJ	EARLY	H	TH	H	27	0.0646	0.0579	0.658031
F	SJLFTHF2	SJ	EARLY	L	TH	H	23	0.121875	0.0649444	0.941831
F	SFLFTHF4	SF	EARLY	L	TH	H	26	0.148	0.0843571	0.843353
F	SJLFTHF8	SJ	EARLY	L	TH	H	18	0.0884444	0.0565714	0.780303
F	SFHFTHF5	SF	EARLY	H	TH	H	25	0.0855556	0.0670556	0.783761
F	SFHFTHF4	SF	EARLY	H	TH	H	18	0.0831	0.0738235	0.768127
P	SFHPTHF6	SF	EARLY	H	TH	H	25	0.12825	0.0839333	0.896743
F	SJHFTHF2	SJ	EARLY	H	TH	H	21	0.13975	0.084	0.569841
P	SFLPTHF5	SF	EARLY	L	TH	H	20	0.0674545	0.0733889	0.648751
F	SJLFTHF4	SJ	EARLY	L	TH	H	22	0.130857	0.0778824	0.872356
P	SFLPTHF8	SF	EARLY	L	TH	H	21	0.0907143	0.0913333	0.556204
F	SJLFTHF5	SJ	EARLY	L	TH	H	25	0.0551	0.069	0.524638
F	SJLFTHF9	SJ	EARLY	L	TH	H	18	0.0897778	0.0814706	0.675812
P	SFHPTHF2	SF	EARLY	H	TH	H	22	0.08175	0.0875	0.597857
F	SFHFTHF8	SF	EARLY	H	TH	H	22	0.154	0.111	0.694387
P	SJHPTHF4	SJ	EARLY	H	TH	H	16	0.094	0.0962667	0.521468
P	SJHPTHF9	SJ	EARLY	H	TH	H	24	0.113273	0.0722	0.941828
P	SFLPTHF3	SF	EARLY	L	TH	H	22	0.0931818	0.0807222	0.845148
F	SFLFTHF1	SF	EARLY	L	TH	H	25	0.076	0.07295	0.60658
F	SFLFTHF9	SF	EARLY	L	TH	H	21	0.0919	0.0708571	0.745968
F	SFHFTHF10	SF	EARLY	H	TH	H	24	0.086	0.09525	0.582677
F	SJHFTHF1	SJ	EARLY	H	TH	H	23	0.079875	0.0848333	0.496398
P	SFHPTHF5	SF	EARLY	H	TH	H	28	0.0975556	0.098	0.656888
F	SFHFTHF7	SF	EARLY	H	TH	H	20	0.0966667	0.0755714	0.811594
P	SJLPTHF5	SJ	EARLY	L	TH	H	24	0.0982727	0.0765714	0.737562
F	SJHFTHF5	SJ	EARLY	H	TH	H	18	0.0766667	0.0851579	0.500618
P	SFLPTHF1	SF	EARLY	L	TH	H	25	0.121625	0.10575	0.6974
F	SFLFTHF3	SF	EARLY	L	TH	H	20	0.098	0.130769	0.459412
P	SFLPTHF2	SF	EARLY	L	TH	H	23	0.0688889	0.0947368	0.444444
F	SFHFTHF6	SF	EARLY	H	TH	H	18	0.116	0.113125	0.51326
F	SFHFTHF3	SF	EARLY	H	TH	H	20	0.0963333	0.109	0.535888
F	SFLFTHF2	SF	EARLY	L	TH	H	20	0.194	0.143929	0.607444
P	SFLPNF10	SF	EARLY	L	N	N	23	0.0336667	0.02	1.68333
P	HOHPNF9	HO	EARLY	H	N	N	12	0.0151304	0.00856522	1.7665
P	HOLPNF1	HO	EARLY	L	N	N	23	0.0181176	0.0116471	1.55556
F	HOHFNF1	HO	EARLY	H	N	N	18	0.0220556	0.0131667	1.67511
F	HOLFNF2	HO	EARLY	L	N	N	16	0.0246471	0.0141765	1.73859
P	HOLPNF4	HO	EARLY	L	N	N	28	0.0276111	0.0143889	1.91892
F	HOLFNF9	HO	EARLY	L	N	N	21	0.027875	0.0163125	1.70881
P	HOLPNF5	HO	EARLY	L	N	N	17	0.01635	0.0133	1.22932
F	HOHFNF5	HO	EARLY	H	N	N	17	0.0234348	0.0116957	2.00372
P	HOHPNF6	HO	EARLY	H	N	N	16	0.0151429	0.0150952	1.00315
P	HOHPNF10	HO	EARLY	H	N	N	21	0.0294444	0.0181111	1.62577
P	HOHPNF3	HO	EARLY	H	N	N	15	0.0162	0.0169	0.95858
P	HOLPNF3	HO	EARLY	L	N	N	21	0.0367857	0.0247143	1.48844
F	HOLFNF10	HO	EARLY	L	N	N	19	0.023	0.014875	1.54622
P	HOLPNF8	HO	EARLY	L	N	N	31	0.0423333	0.0213889	1.97922
F	HOLFNF4	HO	EARLY	L	N	N	24	0.0305	0.0220556	1.38287
P	HOHPNF5	HO	EARLY	H	N	N	22	0.0258333	0.01675	1.54229
F	HOLFNF7	HO	EARLY	L	N	N	25	0.0297778	0.0227222	1.31051
P	HOLPNF10	HO	EARLY	L	N	N	26	0.0314444	0.0230556	1.36386
P	HOLPNF2	HO	EARLY	L	N	N	15	0.0306316	0.0218421	1.40241
P	HOLPNF6	HO	EARLY	L	N	N	15	0.0235714	0.0298571	0.789474
P	HOHPNF8	HO	EARLY	H	N	N	22	0.0309048	0.0202857	1.52347
P	SJLPNF6	SJ	EARLY	L	N	N	20	0.0492353	0.0255882	1.92414
P	SFLPNF2	SF	EARLY	L	N	N	31	0.156	0.0726667	2.14679
F	HOHFNF7	HO	EARLY	H	N	N	18	0.0220667	0.0299333	0.737194
F	HOHFNF3	HO	EARLY	H	N	N	14	0.0215652	0.0206957	1.04202
P	SJLPNF1	SJ	EARLY	L	N	N	31	0.0401905	0.0227143	1.76939
P	SFLPNF4	SF	EARLY	L	N	N	31	0.0274615	0.0185	1.48441
P	HOLPNF7	HO	EARLY	L	N	N	25	0.0294286	0.0240476	1.22376
P	HOLPNF9	HO	EARLY	L	N	N	18	0.0308125	0.0319375	0.964775
P	HOHPNF2	HO	EARLY	H	N	N	24	0.0298824	0.0308235	0.969466
P	SFLPNF8	SF	EARLY	L	N	N	20	0.0284815	0.0197407	1.44278
P	SFLPNF9	SF	EARLY	L	N	N	30	0.0288929	0.0193929	1.48987
P	HOHPNF1	HO	EARLY	H	N	N	31	0.0323043	0.0240435	1.34358
F	HOLFNF5	HO	EARLY	L	N	N	23	0.0298182	0.0252727	1.17986
F	HOHFNF6	HO	EARLY	H	N	N	31	0.0663571	0.0411429	1.61285
F	SFLFNF9	SF	EARLY	L	N	N	22	0.0543333	0.0480833	1.12998
F	HOLFNF6	HO	EARLY	L	N	N	18	0.0302778	0.0321111	0.942907
P	SJHPNF10	SJ	EARLY	H	N	N	31	0.0379	0.029	1.3069
P	SJLPNF9	SJ	EARLY	L	N	N	22	0.0342632	0.0305789	1.12048
P	SFLPNF3	SF	EARLY	L	N	N	25	0.0340417	0.0245	1.38946
P	HOHPNF7	HO	EARLY	H	N	N	27	0.0336842	0.0315263	1.06845
F	HOHFNF2	HO	EARLY	H	N	N	18	0.0343125	0.0379375	0.904448
F	HOHFNF4	HO	EARLY	H	N	N	30	0.04325	0.0304	1.4227
P	SFLPNF7	SF	EARLY	L	N	N	29	0.12775	0.076125	1.67816
P	SFHPNF3	SF	EARLY	H	N	N	31	0.0552632	0.0324737	1.70178
F	HOHFNF8	HO	EARLY	H	N	N	22	0.03205	0.03145	1.01908
P	SFHPNF2	SF	EARLY	H	N	N	20	0.0453158	0.0331053	1.36884
P	SFHPNF6	SF	EARLY	H	N	N	31	0.0552222	0.0350556	1.57528
P	SFLPNF1	SF	EARLY	L	N	N	20	0.0287	0.03165	0.906793
P	SJHPNF8	SJ	EARLY	H	N	N	30	0.0518462	0.0492308	1.05313
F	SJLFNF7	SJ	EARLY	L	N	N	24	0.0383684	0.0342105	1.12154
F	HOLFNF1	HO	EARLY	L	N	N	27	0.0321818	0.0298636	1.07763
P	HOHPNF4	HO	EARLY	H	N	N	22	0.0316923	0.0253077	1.25228
P	SFHPNF9	SF	EARLY	H	N	N	23	0.04975	0.03345	1.48729
P	SJHPNF3	SJ	EARLY	H	N	N	31	0.0466	0.034	1.37059
F	SJLFNF1	SJ	EARLY	L	N	N	26	0.0322	0.034	0.947059
F	SJHFNF5	SJ	EARLY	H	N	N	28	0.0385263	0.0363158	1.06087
F	SFLFNF7	SF	EARLY	L	N	N	17	0.03072	0.02776	1.10663
F	SFHFNF6	SF	EARLY	H	N	N	30	0.0476818	0.0315909	1.50935
P	SJHPNF6	SJ	EARLY	H	N	N	22	0.0405556	0.0387222	1.04735
F	SFHFNF8	SF	EARLY	H	N	N	30	0.0575	0.0393333	1.46186
F	SJLFNF9	SJ	EARLY	L	N	N	25	0.0338	0.0355	0.952113
F	HOLFNF8	HO	EARLY	L	N	N	21	0.0265789	0.0375789	0.707283
P	SJLPNF4	SJ	EARLY	L	N	N	29	0.1011	0.0717	1.41004
F	HOLFNF3	HO	EARLY	L	N	N	18	0.0288421	0.0396316	0.727756
P	SJLPNF3	SJ	EARLY	L	N	N	20	0.0356875	0.047125	0.757294
F	SJHFNF9	SJ	EARLY	H	N	N	22	0.0368333	0.0422222	0.872368
F	SFHFNF1	SF	EARLY	H	N	N	27	0.052619	0.0364286	1.44444
P	SJLPNF7	SJ	EARLY	L	N	N	30	0.0437368	0.0402632	1.08627
F	HOHFNF10	HO	EARLY	H	N	N	28	0.0487273	0.0349091	1.39583
F	HOHFNF9	HO	EARLY	H	N	N	22	0.0449474	0.0416316	1.07965
F	SJLFNF5	SJ	EARLY	L	N	N	24	0.0437059	0.0465882	0.938131
P	SFLPNF5	SF	EARLY	L	N	N	28	0.04585	0.03965	1.15637
F	SJHFNF4	SJ	EARLY	H	N	N	23	0.0522778	0.0440556	1.18663
F	SFHFNF10	SF	EARLY	H	N	N	31	0.0564444	0.0446111	1.26526
P	SJLPNF8	SJ	EARLY	L	N	N	31	0.0754286	0.0580714	1.29889
F	SFLFNF1	SF	EARLY	L	N	N	21	0.0360714	0.0292143	1.23472
F	SJHFNF8	SJ	EARLY	H	N	N	22	0.0425	0.0513125	0.828258
P	SJLPNF5	SJ	EARLY	L	N	N	30	0.0390909	0.0381364	1.02503
F	SJHFNF3	SJ	EARLY	H	N	N	22	0.0442353	0.0513529	0.861397
P	SJHPNF2	SJ	EARLY	H	N	N	28	0.0408095	0.0439524	0.928494
F	SFHFNF4	SF	EARLY	H	N	N	32	0.05144	0.03728	1.37983
F	SFHFNF2	SF	EARLY	H	N	N	30	0.04472	0.0374	1.19572
P	SJHPNF7	SJ	EARLY	H	N	N	27	0.0438095	0.0445714	0.982906
F	SJHFNF1	SJ	EARLY	H	N	N	23	0.069	0.0679286	1.01577
F	SJLFNF8	SJ	EARLY	L	N	N	27	0.0364074	0.0357778	1.0176
F	SFHFNF9	SF	EARLY	H	N	N	26	0.0518333	0.0539444	0.960865
F	SJHFNF2	SJ	EARLY	H	N	N	28	0.0348077	0.0373462	0.932029
F	SJLFNF4	SJ	EARLY	L	N	N	20	0.0388333	0.0539444	0.719876
F	SFLFNF2	SF	EARLY	L	N	N	30	0.0653889	0.0555	1.17818
F	SJHFNF10	SJ	EARLY	H	N	N	22	0.0443684	0.0538947	0.823242
P	SFHPNF10	SF	EARLY	H	N	N	30	0.0555	0.0587222	0.945128
P	SJHPNF9	SJ	EARLY	H	N	N	29	0.0440455	0.0485909	0.906455
F	SFLFNF8	SF	EARLY	L	N	N	23	0.0573333	0.0601111	0.953789
F	SFLFNF5	SF	EARLY	L	N	N	25	0.0401667	0.0452083	0.888479
P	SJLPNF10	SJ	EARLY	L	N	N	30	0.0437222	0.0617778	0.707734
F	SJLFNF10	SJ	EARLY	L	N	N	27	0.0485789	0.0596842	0.813933
F	SFLFNF4	SF	EARLY	L	N	N	30	0.05004	0.04568	1.09545
F	SFLFNF6	SF	EARLY	L	N	N	21	0.0445	0.0484167	0.919105
P	SFHPNF1	SF	EARLY	H	N	N	31	0.0752632	0.0624737	1.20472
F	SFHFNF7	SF	EARLY	H	N	N	31	0.0728421	0.0628421	1.15913
P	SFHPNF7	SF	EARLY	H	N	N	25	0.0388947	0.0637895	0.609736
P	SFHPNF5	SF	EARLY	H	N	N	31	0.0495217	0.0534348	0.92677
P	SFHPNF8	SF	EARLY	H	N	N	25	0.0524348	0.0539565	0.971797
F	SJHFNF7	SJ	EARLY	H	N	N	25	0.0594706	0.0731176	0.813355
P	SJLPNF2	SJ	EARLY	L	N	N	29	0.0377778	0.0474815	0.795632
F	SFHFNF3	SF	EARLY	H	N	N	22	0.0425238	0.0613333	0.693323
F	SFHFNF5	SF	EARLY	H	N	N	30	0.0622	0.06605	0.941711
P	SJHPNF1	SJ	EARLY	H	N	N	17	0.0369444	0.0743333	0.49701
P	SJHPNF5	SJ	EARLY	H	N	N	26	0.0652143	0.0999286	0.652609
F	SJHFNF6	SJ	EARLY	H	N	N	22	0.0488889	0.0778333	0.628123
P	SFHPNF4	SF	EARLY	H	N	N	29	0.05248	0.05644	0.929837
F	SJLFNF6	SJ	EARLY	L	N	N	18	0.05125	0.08825	0.580737
F	SJLFNF2	SJ	EARLY	L	N	N	22	0.0450952	0.071	0.635144
P	SJHPNF4	SJ	EARLY	H	N	N	30	0.0516	0.0606	0.851485
F	SFLFNF10	SF	EARLY	L	N	N	24	0.0468261	0.0659565	0.709954
F	SFLFNF3	SF	EARLY	L	N	N	20	0.044	0.0846667	0.519685
P	SFLPNF6	SF	EARLY	L	N	N	30	0.0507895	0
F	HOLFNHF8	HO	EARLY	L	NH	N	12	0.0155	0.0151765	1.28682
P	HOLPNHF3	HO	EARLY	L	NH	N	15	0.032375	0.0234615	1.4459
F	HOLFNHF10	HO	EARLY	L	NH	N	17	0.0368	0.0173333	1.95192
F	HOHFNHF7	HO	EARLY	H	NH	N	18	0.0215	0.0187647	1.9279
F	HOLFNHF6	HO	EARLY	L	NH	N	23	0.0312857	0.017	1.93189
P	HOLPNHF1	HO	EARLY	L	NH	N	16	0.0167692	0.01855	1.56604
P	HOLPNHF7	HO	EARLY	L	NH	N	14	0.0244286	0.02	1.14
F	HOHFNHF3	HO	EARLY	H	NH	N	18	0.0196875	0.0200476	0.973872
P	HOLPNHF4	HO	EARLY	L	NH	N	15	0.0184706	0.0187391	1.09513
P	HOHPNHF9	HO	EARLY	H	NH	N	22	0.0255455	0.0268824	1.01313
P	HOLPNHF10	HO	EARLY	L	NH	N	14	0.0181333	0.0199565	1.00218
F	HOHFNHF9	HO	EARLY	H	NH	N	19	0.036	0.0247	1.31984
F	HOHFNHF4	HO	EARLY	H	NH	N	17	0.0349091	0.0263158	1.248
P	HOHPNHF6	HO	EARLY	H	NH	N	21	0.0488571	0.0456364	1.39641
P	HOLPNHF8	HO	EARLY	L	NH	N	29	0.037375	0.0240909	1.4566
P	HOHPNHF7	HO	EARLY	H	NH	N	26	0.0308824	0.0252857	1.41808
P	HOHPNHF8	HO	EARLY	H	NH	N	17	0.0250667	0.0256667	1.01484
F	HOLFNHF1	HO	EARLY	L	NH	N	20	0.0171	0.0187586	1.35846
F	HOLFNHF5	HO	EARLY	L	NH	N	18	0.0105	0.0209615	1.17982
F	HOLFNHF3	HO	EARLY	L	NH	N	14	0.0175714	0.0254091	1.06082
P	HOLPNHF9	HO	EARLY	L	NH	N	20	0.0597143	0.0372667	1.28086
P	HOHPNHF3	HO	EARLY	H	NH	N	18	0.0304286	0.0311667	1.08556
P	SJLPNHF3	SJ	EARLY	L	NH	N	18	0.0253333	0.0272381	1.1049
F	HOLFNHF7	HO	EARLY	L	NH	N	21	0.0422	0.0317778	1.44056
F	HOHFNHF2	HO	EARLY	H	NH	N	11	0.0182727	0.0318333	1.02967
P	HOHPNHF1	HO	EARLY	H	NH	N	17	0.0226923	0.0358125	1.08726
F	SJLFNHF1	SJ	EARLY	L	NH	N	23	0.0436364	0.0274286	1.01389
P	SFHPNHF5	SF	EARLY	H	NH	N	22	0.04775	0.0457692	1.45546
F	HOLFNHF4	HO	EARLY	L	NH	N	23	0.02035	0.0250833	1
P	HOHPNHF5	HO	EARLY	H	NH	N	15	0.026	0.0405333	0.896382
F	SFLFNHF8	SF	EARLY	L	NH	N	16	0.04525	0.03825	0.931373
P	HOLPNHF6	HO	EARLY	L	NH	N	19	0.0263889	0.0260833	0.928115
P	SJHPNHF7	SJ	EARLY	H	NH	N	19	0.0234375	0.0242308	1.24127
F	SFLFNHF10	SF	EARLY	L	NH	N	21	0.0362727	0.0317	1.64984
F	SFLFNHF7	SF	EARLY	L	NH	N	25	0.0454545	0.0311905	0.896183
F	HOHFNHF5	HO	EARLY	H	NH	N	19	0.0197692	0.0327143	0.745269
P	SJHPNHF3	SJ	EARLY	H	NH	N	24	0.03325	0.0306522	1.26099
P	SJLPNHF4	SJ	EARLY	L	NH	N	18	0.0257857	0.02824	1.03966
P	SJHPNHF8	SJ	EARLY	H	NH	N	17	0.0240667	0.02828	1.14569
F	SFLFNHF1	SF	EARLY	L	NH	N	19	0.049	0.0417647	0.86338
F	SJHFNHF1	SJ	EARLY	H	NH	N	20	0.0285	0.0325	0.820979
P	HOLPNHF5	HO	EARLY	L	NH	N	17	0.0249	0.0397778	0.784916
P	SJLPNHF1	SJ	EARLY	L	NH	N	25	0.0194	0.0298333	1.15782
F	SJHFNHF3	SJ	EARLY	H	NH	N	26	0.0292727	0.0406111	1.05472
P	SJHPNHF9	SJ	EARLY	H	NH	N	23	0.0313571	0.0348571	1.02596
F	SFHFNHF9	SF	EARLY	H	NH	N	30	0.0517778	0.0494667	1.19003
P	HOHPNHF10	HO	EARLY	H	NH	N	21	0.024	0.0476875	1.17038
F	HOLFNHF2	HO	EARLY	L	NH	N	16	0.0212143	0.0449412	0.734293
F	SJHFNHF10	SJ	EARLY	H	NH	N	15	0.02	0.0338261	1.09383
F	SFLFNHF3	SF	EARLY	L	NH	N	23	0.0606667	0.0501875	1.11457
F	SJHFNHF7	SJ	EARLY	H	NH	N	24	0.0406667	0.0382381	1.21544
F	HOHFNHF1	HO	EARLY	H	NH	N	16	0.05175	0.0541333	1.11207
P	SFHPNHF4	SF	EARLY	H	NH	N	30	0.0675	0.0451667	1.44895
F	SJHFNHF8	SJ	EARLY	H	NH	N	29	0.0169444	0.0301852	1.06258
F	SJLFNHF5	SJ	EARLY	L	NH	N	20	0.0243333	0.0370455	1.05644
P	SJHPNHF5	SJ	EARLY	H	NH	N	20	0.0165714	0.0487059	0.929952
F	HOHFNHF8	HO	EARLY	H	NH	N	22	0.0162	0.0406667	0.284543
F	SFHFNHF1	SF	EARLY	H	NH	N	23	0.0737143	0.066	0.968531
F	HOHFNHF10	HO	EARLY	H	NH	N	17	0.0258333	0.0477778	0.754651
P	SJLPNHF8	SJ	EARLY	L	NH	N	19	0.0433333	0.04315	0.882966
F	SFHFNHF10	SF	EARLY	H	NH	N	20	0.0486923	0.054	0.920139
F	SJHFNHF4	SJ	EARLY	H	NH	N	15	0.0215385	0.0414762	0.822044
F	SFLFNHF4	SF	EARLY	L	NH	N	20	0.0347778	0.0676154	0.751991
F	HOLFNHF9	HO	EARLY	L	NH	N	16	0.0241765	0.0441	0.539683
F	HOHFNHF6	HO	EARLY	H	NH	N	17	0.0214286	0.0401364	0.875425
P	SJHPNHF4	SJ	EARLY	H	NH	N	13	0.0191429	0.0403182	0.729425
P	HOLPNHF2	HO	EARLY	L	NH	N	17	0.0479167	0.0499444	0.78198
P	SJHPNHF10	SJ	EARLY	H	NH	N	16	0.0171667	0.0565625	0.752486
P	SFHPNHF9	SF	EARLY	H	NH	N	17	0.0468333	0.0431905	1.15325
P	SFHPNHF3	SF	EARLY	H	NH	N	22	0.0406875	0.039	1.14744
F	SJLFNHF4	SJ	EARLY	L	NH	N	27	0.0437333	0.0434091	1.06597
F	SJLFNHF6	SJ	EARLY	L	NH	N	30	0.0495833	0.0460952	1.02169
P	SFLPNHF8	SF	EARLY	L	NH	N	17	0.0406364	0.0512632	0.666324
P	SFHPNHF6	SF	EARLY	H	NH	N	22	0.0341875	0.0407083	0.796315
F	SJHFNHF5	SJ	EARLY	H	NH	N	25	0.0306471	0.0407083	0.957011
P	SJLPNHF2	SJ	EARLY	L	NH	N	27	0.03925	0.0467143	0.863405
P	SFHPNHF1	SF	EARLY	H	NH	N	26	0.0274286	0.04125	1.03232
P	SFHPNHF8	SF	EARLY	H	NH	N	21	0.0332727	0.0660667	0.480323
P	HOHPNHF4	HO	EARLY	H	NH	N	12	0.0172857	0.0770769	0.642715
F	SFLFNHF9	SF	EARLY	L	NH	N	24	0.0416667	0.0485238	0.997056
P	SFLPNHF7	SF	EARLY	L	NH	N	16	0.0228125	0.04116	0.921283
P	SFLPNHF5	SF	EARLY	L	NH	N	15	0.029	0.0476818	0.856053
F	SFHFNHF8	SF	EARLY	H	NH	N	21	0.0411667	0.0617647	0.540952
F	SJHFNHF9	SJ	EARLY	H	NH	N	23	0.0295	0.0471739	0.779724
P	SFHPNHF7	SF	EARLY	H	NH	N	22	0.037	0.0572105	0.762649
P	SJHPNHF2	SJ	EARLY	H	NH	N	27	0.0295	0.0473478	0.830119
F	SFLFNHF2	SF	EARLY	L	NH	N	26	0.0417143	0.0473913	0.915596
F	SJHFNHF2	SJ	EARLY	H	NH	N	25	0.0380833	0.0495909	0.900092
F	SJHFNHF6	SJ	EARLY	H	NH	N	26	0.0276	0.0462917	0.89739
F	SFHFNHF3	SF	EARLY	H	NH	N	25	0.0359	0.05585	1.04476
F	SJLFNHF8	SJ	EARLY	L	NH	N	31	0.0725455	0.0662353	1.02664
P	SJLPNHF7	SJ	EARLY	L	NH	N	16	0.0175333	0.0458	0.681223
F	SFHFNHF2	SF	EARLY	H	NH	N	27	0.0459412	0.0462	1.00346
P	SFLPNHF2	SF	EARLY	L	NH	N	29	0.05025	0.0557143	0.895726
P	SFHPNHF2	SF	EARLY	H	NH	N	12	0.03	0.0824667	0.593371
P	SJHPNHF1	SJ	EARLY	H	NH	N	28	0.0838889	0.0682105	1.02932
P	SJLPNHF9	SJ	EARLY	L	NH	N	19	0.075	0.0762353	0.667438
F	SJLFNHF7	SJ	EARLY	L	NH	N	22	0.0611818	0.0732778	0.71721
F	SJLFNHF10	SJ	EARLY	L	NH	N	22	0.0489167	0.06605	0.732778
F	SFHFNHF5	SF	EARLY	H	NH	N	22	0.0458889	0.0803529	0.696193
F	SJLFNHF2	SJ	EARLY	L	NH	N	31	0.0482143	0.0650476	0.787701
F	SJLFNHF3	SJ	EARLY	L	NH	N	27	0.0582308	0.0650476	0.822108
P	HOHPNHF2	HO	EARLY	H	NH	N	16	0.0115556	0.0978571	0.654015
F	SJLFNHF9	SJ	EARLY	L	NH	N	19	0.0777143	0.086	0.611919
P	SJHPNHF6	SJ	EARLY	H	NH	N	17	0.0545556	0.08675	0.492075
F	SFLFNHF6	SF	EARLY	L	NH	N	22	0.03025	0.0668571	0.862536
F	SFHFNHF7	SF	EARLY	H	NH	N	27	0.0472941	0.059	0.834746
P	SFLPNHF10	SF	EARLY	L	NH	N	19	0.061	0.120833	0.626897
P	SFLPNHF4	SF	EARLY	L	NH	N	18	0.0268889	0.0780526	0.588672
P	SFLPNHF1	SF	EARLY	L	NH	N	25	0.0362222	0.0575769	0.708083
F	SFLFNHF5	SF	EARLY	L	NH	N	27	0.0458667	0.0689565	0.783733
P	SJLPNHF5	SJ	EARLY	L	NH	N	19	0.0387857	0.0703043	0.512678
P	SFLPNHF3	SF	EARLY	L	NH	N	21	0.0422667	0.0793636	0.520046
P	SFLPNHF9	SF	EARLY	L	NH	N	24	0.034	0.0897	0.521182
P	SFLPNHF6	SF	EARLY	L	NH	N	21	0.0288125	0.07288	0.51427
P	SFHPNHF10	SF	EARLY	H	NH	N	20	0.0246429	0.0874583	0.491663
F	SFHFNHF6	SF	EARLY	H	NH	N	20	0.0329474	0.0826923	0.446512
F	SFHFNHF4	SF	EARLY	H	NH	N	12	0.0157143	0
P	SJLPNHF6	SJ	EARLY	L	NH	N	21	0.038	0
P	HOHPNTF9	HO	EARLY	H	NT	N	20	0.0215	0.013125	2.12857
P	HOHPNTF5	HO	EARLY	H	NT	N	20	0.02525	0.0106667	2.08203
P	HOHPNTF8	HO	EARLY	H	NT	N	12	0.0116923	0.0130476	1.36131
F	HOHFNTF1	HO	EARLY	H	NT	N	16	0.0115833	0.0126818	1.65591
F	HOLFNTF7	HO	EARLY	L	NT	N	27	0.0315714	0.0164118	2.02867
P	SJLPNTF4	SJ	EARLY	L	NT	N	26	0.09475	0.0566	1.47703
F	HOLFNTF2	HO	EARLY	L	NT	N	15	0.0276667	0.0161053	1.56863
F	HOHFNTF5	HO	EARLY	H	NT	N	16	0.0206667	0.01585	1.05047
F	HOHFNTF4	HO	EARLY	H	NT	N	20	0.0137273	0.0181667	1.25076
P	HOLPNTF10	HO	EARLY	L	NT	N	18	0.03275	0.0215625	1.32464
F	HOLFNTF4	HO	EARLY	L	NT	N	13	0.0175385	0.0102647	1.57307
P	HOLPNTF1	HO	EARLY	L	NT	N	22	0.0252778	0.014	1.65659
P	HOHPNTF1	HO	EARLY	H	NT	N	13	0.0208571	0.0247333	1.22372
P	HOLPNTF4	HO	EARLY	L	NT	N	14	0.01775	0.01528	1.19372
P	HOHPNTF6	HO	EARLY	H	NT	N	18	0.0276667	0.01955	1.40409
P	HOLPNTF6	HO	EARLY	L	NT	N	15	0.0244545	0.0199	1.28643
P	SFLPNTF5	SF	EARLY	L	NT	N	30	0.0602857	0.0284286	1.68342
P	HOLPNTF3	HO	EARLY	L	NT	N	23	0.0284	0.0185	1.44963
F	HOHFNTF7	HO	EARLY	H	NT	N	15	0.0229231	0.0218947	1.4375
P	HOHPNTF4	HO	EARLY	H	NT	N	13	0.0184615	0.0189545	1.09353
P	HOLPNTF9	HO	EARLY	L	NT	N	15	0.0359091	0.0226842	1.19026
F	HOHFNTF6	HO	EARLY	H	NT	N	20	0.0344286	0.0212857	1.91499
F	HOLFNTF8	HO	EARLY	L	NT	N	17	0.0146154	0.0235263	1.1566
P	HOLPNTF7	HO	EARLY	L	NT	N	19	0.0200667	0.0194348	1
F	SFHFNTF3	SF	EARLY	H	NT	N	17	0.0252632	0.01844	1.13449
P	SJLPNTF1	SJ	EARLY	L	NT	N	19	0.0284444	0.0272941	0.961207
F	SJHFNTF7	SJ	EARLY	H	NT	N	20	0.072	0.058375	1.1863
P	SFHPNTF1	SF	EARLY	H	NT	N	31	0.0325	0.020913	1.35967
P	SFHPNTF2	SF	EARLY	H	NT	N	24	0.0455333	0.01932	2.04348
F	HOLFNTF1	HO	EARLY	L	NT	N	15	0.0327	0.0270556	1.04723
F	HOLFNTF10	HO	EARLY	L	NT	N	15	0.0196667	0.0244	1.00615
P	SJLPNTF2	SJ	EARLY	L	NT	N	22	0.0320909	0.0233333	1.21837
P	SJLPNTF7	SJ	EARLY	L	NT	N	23	0.0564	0.0420833	1.42178
P	SFHPNTF7	SF	EARLY	H	NT	N	33	0.0395714	0.0231818	1.80196
P	SFLPNTF1	SF	EARLY	L	NT	N	17	0.0351	0.0273158	1.15222
F	HOHFNTF8	HO	EARLY	H	NT	N	25	0.0440769	0.0309412	1.34221
P	HOLPNTF8	HO	EARLY	L	NT	N	17	0.0495	0.0480909	1.07561
P	SFHPNTF3	SF	EARLY	H	NT	N	24	0.0378333	0.0208462	1.50185
P	SFLPNTF2	SF	EARLY	L	NT	N	20	0.0240714	0.0203929	1.16112
P	SFHPNTF10	SF	EARLY	H	NT	N	25	0.0278333	0.0214815	1.37931
P	SFLPNTF3	SF	EARLY	L	NT	N	27	0.0621	0.0305789	1.42513
P	SJHPNTF7	SJ	EARLY	H	NT	N	26	0.05775	0.0452308	1.04422
P	HOHPNTF10	HO	EARLY	H	NT	N	20	0.0228571	0.0280952	1.04068
P	HOHPNTF2	HO	EARLY	H	NT	N	20	0.0382308	0.02368	1.11824
P	HOHPNTF7	HO	EARLY	H	NT	N	14	0.0253636	0.0224815	1.02965
F	SJHFNTF6	SJ	EARLY	H	NT	N	30	0.0550833	0.0320526	1.15928
F	HOLFNTF6	HO	EARLY	L	NT	N	14	0.0190714	0.0278636	0.807504
P	SJLPNTF6	SJ	EARLY	L	NT	N	28	0.0455714	0.0283182	1.35474
F	SFLFNTF5	SF	EARLY	L	NT	N	20	0.0451	0.0312	1.14423
F	HOLFNTF9	HO	EARLY	L	NT	N	21	0.0241765	0.0240385	0.8672
P	SFHPNTF9	SF	EARLY	H	NT	N	24	0.0423077	0.0298095	1.19169
P	SJLPNTF3	SJ	EARLY	L	NT	N	25	0.0746667	0.0574545	1.03797
F	SJHFNTF2	SJ	EARLY	H	NT	N	20	0.0286923	0.0302857	0.982704
F	HOHFNTF10	HO	EARLY	H	NT	N	17	0.0221875	0.0256	1.04219
P	SJHPNTF10	SJ	EARLY	H	NT	N	23	0.0407	0.0308095	0.992272
P	HOHPNTF3	HO	EARLY	H	NT	N	26	0.0274615	0.0294545	1.16821
P	SJHPNTF8	SJ	EARLY	H	NT	N	20	0.0355833	0.0283043	1.07373
F	HOHFNTF2	HO	EARLY	H	NT	N	17	0.0462727	0.0362778	0.984686
F	SFHFNTF1	SF	EARLY	H	NT	N	30	0.0475455	0.0368889	1.29669
F	SJLFNTF4	SJ	EARLY	L	NT	N	26	0.0500833	0.0474286	0.965361
F	SFLFNTF9	SF	EARLY	L	NT	N	18	0.0581111	0.0371667	1.13453
P	SJHPNTF3	SJ	EARLY	H	NT	N	27	0.056	0.0319048	1.33134
F	SFLFNTF10	SF	EARLY	L	NT	N	26	0.0503	0.0354211	1.15453
F	SFLFNTF1	SF	EARLY	L	NT	N	20	0.0361538	0.0355263	0.985185
P	HOLPNTF2	HO	EARLY	L	NT	N	16	0.0234444	0.0377778	0.730882
F	SFLFNTF2	SF	EARLY	L	NT	N	19	0.0633846	0.0296087	1.4978
P	SJLPNTF10	SJ	EARLY	L	NT	N	25	0.0341538	0.0298261	1.00146
P	SJLPNTF9	SJ	EARLY	L	NT	N	25	0.0944	0.086125	1.07692
F	SFLFNTF8	SF	EARLY	L	NT	N	30	0.0386	0.03455	1.20405
F	SJLFNTF6	SJ	EARLY	L	NT	N	24	0.0455	0.0331429	1.06897
P	SFHPNTF8	SF	EARLY	H	NT	N	31	0.0204	0.0291667	1.09286
P	SFLPNTF7	SF	EARLY	L	NT	N	26	0.0668	0.044125	0.849858
F	SJLFNTF10	SJ	EARLY	L	NT	N	22	0.0297	0.0344762	0.700276
P	HOLPNTF5	HO	EARLY	L	NT	N		0.0256	0.0329545	0.812414
F	HOLFNTF3	HO	EARLY	L	NT	N	21	0.0384	0.0455	0.792582
F	SJHFNTF4	SJ	EARLY	H	NT	N	19	0.0516	0.0366	0.960383
F	SJLFNTF9	SJ	EARLY	L	NT	N	29	0.0551429	0.0488	1.03415
F	HOLFNTF5	HO	EARLY	L	NT	N	24	0.0202727	0.0239032	0.744939
P	SFLPNTF9	SF	EARLY	L	NT	N	18	0.0443636	0.03715	0.788694
F	SJLFNTF2	SJ	EARLY	L	NT	N	20	0.0398333	0.0324783	0.83668
P	SFHPNTF4	SF	EARLY	H	NT	N	31	0.0470667	0.0291923	1.36495
P	SJHPNTF9	SJ	EARLY	H	NT	N	29	0.046	0.0345455	1.24737
F	SJLFNTF8	SJ	EARLY	L	NT	N	17	0.0288667	0.0323333	0.789948
F	SJLFNTF5	SJ	EARLY	L	NT	N	24	0.0240909	0.0413684	0.936387
F	HOHFNTF9	HO	EARLY	H	NT	N	24	0.0352667	0.0351304	1.00495
P	SJHPNTF6	SJ	EARLY	H	NT	N	21	0.0317333	0.0352174	0.814815
F	SFHFNTF4	SF	EARLY	H	NT	N	18	0.0451111	0.0427895	0.96433
F	SJLFNTF3	SJ	EARLY	L	NT	N	24	0.0846667	0.0441053	0.909308
F	SFLFNTF7	SF	EARLY	L	NT	N	19	0.0207368	0.0325385	0.8026
P	SFLPNTF8	SF	EARLY	L	NT	N	21	0.0397778	0.0303929	1.03643
P	SFHPNTF5	SF	EARLY	H	NT	N	20	0.0310833	0.04265	0.838218
P	SJLPNTF5	SJ	EARLY	L	NT	N	21	0.0377143	0.0377826	0.767549
F	SFLFNTF4	SF	EARLY	L	NT	N	28	0.0547857	0.0441429	1.02373
F	HOHFNTF3	HO	EARLY	H	NT	N	21	0.032375	0.0403913	0.809473
F	SJLFNTF1	SJ	EARLY	L	NT	N	16	0.0432143	0.0423636	0.975322
F	SJHFNTF10	SJ	EARLY	H	NT	N	18	0.0357143	0.0405652	0.678457
P	SFLPNTF6	SF	EARLY	L	NT	N	13	0.0250833	0.0426364	0.52452
F	SFHFNTF6	SF	EARLY	H	NT	N	19	0.0417143	0.0402083	0.846632
F	SJHFNTF9	SJ	EARLY	H	NT	N	24	0.0601	0.0508421	0.858178
P	SJHPNTF5	SJ	EARLY	H	NT	N	31	0.078375	0.0571176	1.01339
F	SFLFNTF6	SF	EARLY	L	NT	N	24	0.05425	0.03952	1.08502
P	SFLPNTF10	SF	EARLY	L	NT	N	18	0.0191875	0.0310625	0.692153
P	SJLPNTF8	SJ	EARLY	L	NT	N	30	0.0582727	0.0447826	0.796117
F	SFHFNTF9	SF	EARLY	H	NT	N	31	0.0646	0.04236	1.19641
P	SJHPNTF2	SJ	EARLY	H	NT	N	21	0.0351538	0.0444167	0.668856
F	SFHFNTF5	SF	EARLY	H	NT	N	19	0.0302308	0.0495	0.629017
F	SJHFNTF5	SJ	EARLY	H	NT	N	25	0.0495385	0.0501364	0.944696
F	SFHFNTF7	SF	EARLY	H	NT	N	18	0.0431	0.0554	0.734657
F	SJHFNTF3	SJ	EARLY	H	NT	N	23	0.0384	0.04452	0.743037
P	SFLPNTF4	SF	EARLY	L	NT	N	20	0.0359444	0.04456	0.824955
P	SJHPNTF4	SJ	EARLY	H	NT	N	21	0.037	0.0535714	0.728889
F	SJHFNTF8	SJ	EARLY	H	NT	N	21	0.0417857	0.0497826	0.816594
P	SJHPNTF1	SJ	EARLY	H	NT	N	20	0.0343333	0.0700588	0.382032
F	SFHFNTF2	SF	EARLY	H	NT	N	30	0.0537	0.05995	0.685571
F	SFHFNTF8	SF	EARLY	H	NT	N	25	0.0264211	0.044	0.746753
P	SFHPNTF6	SF	EARLY	H	NT	N	30	0.0515714	0.0664211	0.694929
F	SFLFNTF3	SF	EARLY	L	NT	N	22	0.0498182	0.0537917	0.692486
F	SJHFNTF1	SJ	EARLY	H	NT	N	22	0.0506667	0.0655	0.728244
F	SJLFNTF7	SJ	EARLY	L	NT	N	22	0.0287857	0.05288	0.586989
F	SFHFNTF10	SF	EARLY	H	NT	N	20	0.0482727	0.0622917	0.543813
F	HOHFNTHF10	HO	EARLY	H	NTH	N	13	0.021	0.01465	1.55973
F	HOLFNTHF9	HO	EARLY	L	NTH	N	20	0.016	0.018	1.17284
F	HOLFNTHF8	HO	EARLY	L	NTH	N	12	0.00544444	0.015	0.901449
P	HOHPNTHF4	HO	EARLY	H	NTH	N	12	0.01315	0.0101471	1.27246
P	HOHPNTHF9	HO	EARLY	H	NTH	N	18	0.0164286	0.0194444	1.09714
P	HOLPNTHF9	HO	EARLY	L	NTH	N	16	0.0162667	0.0135926	1.07357
P	HOLPNTHF5	HO	EARLY	L	NTH	N	14	0.00786667	0.0143704	0.835052
F	HOLFNTHF7	HO	EARLY	L	NTH	N	15	0.012625	0.01945	1.24936
F	HOLFNTHF4	HO	EARLY	L	NTH	N	19	0.0127143	0.0213684	1.20197
F	HOHFNTHF1	HO	EARLY	H	NTH	N	6	0.00725	0.0230556	0.672289
P	HOLPNTHF7	HO	EARLY	L	NTH	N	16	0.0166923	0.0141667	1.05176
F	HOLFNTHF2	HO	EARLY	L	NTH	N	18	0.0204	0.0251765	0.773364
P	HOLPNTHF8	HO	EARLY	L	NTH	N	18	0.0115	0.02	0.970455
P	SFLPNTHF4	SF	EARLY	L	NTH	N	29	0.0308571	0.0296667	0.65618
P	HOHPNTHF6	HO	EARLY	H	NTH	N	17	0.0177895	0.0143871	1.48655
F	HOLFNTHF6	HO	EARLY	L	NTH	N	14	0.0164286	0.0155862	0.918142
F	HOHFNTHF3	HO	EARLY	H	NTH	N	19	0.0216364	0.0257222	0.976242
P	HOLPNTHF10	HO	EARLY	L	NTH	N	16	0.0168095	0.0140909	1.27957
P	HOHPNTHF5	HO	EARLY	H	NTH	N	20	0.0344167	0.0294375	1.48195
P	SFLPNTHF7	SF	EARLY	L	NTH	N	13	0.0132	0.0396923	0.804264
F	HOHFNTHF8	HO	EARLY	H	NTH	N	17	0.0198333	0.0191111	1.03295
P	HOHPNTHF3	HO	EARLY	H	NTH	N	23	0.0150526	0.0165313	1.26843
P	HOHPNTHF7	HO	EARLY	H	NTH	N	13	0.0348182	0.0294444	0.973585
P	HOLPNTHF4	HO	EARLY	L	NTH	N	16	0.0225	0.0241364	0.939736
F	HOHFNTHF4	HO	EARLY	H	NTH	N	18	0.0163571	0.0177667	1.19887
P	HOHPNTHF8	HO	EARLY	H	NTH	N	20	0.026875	0.0282632	1.08566
F	HOHFNTHF9	HO	EARLY	H	NTH	N	11	0.0202727	0.0282632	0.856611
P	HOHPNTHF2	HO	EARLY	H	NTH	N	20	0.0327	0.0246364	1.26753
F	HOLFNTHF1	HO	EARLY	L	NTH	N	21	0.01475	0.0193793	1.08185
P	HOLPNTHF6	HO	EARLY	L	NTH	N	11	0.0131	0.0262727	0.685121
P	SFLPNTHF3	SF	EARLY	L	NTH	N	18	0.0106667	0.0658889	0.96796
P	HOHPNTHF10	HO	EARLY	H	NTH	N	14	0.0105	0.0205517	0.63255
F	HOHFNTHF5	HO	EARLY	H	NTH	N	12	0.0104583	0.0162162	0.886667
F	SFLFNTHF4	SF	EARLY	L	NTH	N	22	0.0517143	0.0290952	1.2946
P	SJLPNTHF5	SJ	EARLY	L	NTH	N	25	0.0245	0.0273043	0.781847
P	HOLPNTHF2	HO	EARLY	L	NTH	N	19	0.0167143	0.0182286	1.06583
P	SFLPNTHF10	SF	EARLY	L	NTH	N	26	0.036	0.0360556	1.14792
F	HOLFNTHF3	HO	EARLY	L	NTH	N	20	0.0235	0.0314762	0.75643
P	HOHPNTHF1	HO	EARLY	H	NTH	N	16	0.00884615	0.0236429	1.1284
P	SFLPNTHF1	SF	EARLY	L	NTH	N	17	0.078	0.0674	0.679525
F	SJHFNTHF5	SJ	EARLY	H	NTH	N	30	0.058	0.0311364	1.40146
P	HOLPNTHF1	HO	EARLY	L	NTH	N	23	0.0201	0.03435	0.621543
P	SFHPNTHF7	SF	EARLY	H	NTH	N	19	0.026	0.0331905	1.06887
F	HOHFNTHF6	HO	EARLY	H	NTH	N	21	0.0236923	0.0247586	0.871866
F	SFHFNTHF5	SF	EARLY	H	NTH	N	28	0.0737143	0.0514286	1.06944
F	SJHFNTHF3	SJ	EARLY	H	NTH	N	27	0.0365455	0.0272593	1.11413
P	SJHPNTHF6	SJ	EARLY	H	NTH	N	17	0.0277273	0.0264286	1.07027
P	SJHPNTHF2	SJ	EARLY	H	NTH	N	29	0.0584545	0.0255862	1.32345
P	SJLPNTHF2	SJ	EARLY	L	NTH	N	28	0.0425	0.03905	1.0525
P	HOLPNTHF3	HO	EARLY	L	NTH	N	12	0.0146667	0.0360455	0.64691
P	SFLPNTHF8	SF	EARLY	L	NTH	N	15	0.0265833	0.03212	0.83188
F	SFLFNTHF1	SF	EARLY	L	NTH	N	13	0.048125	0.0478235	0.600246
P	SFLPNTHF9	SF	EARLY	L	NTH	N	18	0.0378889	0.0357826	0.938032
F	SJLFNTHF7	SJ	EARLY	L	NTH	N	22	0.0272308	0.0401905	0.919431
F	SJHFNTHF7	SJ	EARLY	H	NTH	N	22	0.0601429	0.0384545	1.16548
P	SJLPNTHF6	SJ	EARLY	L	NTH	N	21	0.0455455	0.0325769	0.766234
P	SJHPNTHF9	SJ	EARLY	H	NTH	N	25	0.0491429	0.03392	0.976415
F	SJHFNTHF9	SJ	EARLY	H	NTH	N	30	0.0537778	0.0412381	1.11547
P	SFHPNTHF1	SF	EARLY	H	NTH	N	32	0.0800833	0.036625	1.33106
F	SJHFNTHF8	SJ	EARLY	H	NTH	N	20	0.0248333	0.04395	1.01479
P	SJLPNTHF8	SJ	EARLY	L	NTH	N		0.0488182	0.0327407	0.840498
P	SFHPNTHF6	SF	EARLY	H	NTH	N	24	0.066375	0.0387826	1.09081
F	SJHFNTHF10	SJ	EARLY	H	NTH	N	14	0.018	0.0462	0.962121
F	SJLFNTHF3	SJ	EARLY	L	NTH	N	19	0.0371	0.0440476	0.869189
F	HOHFNTHF2	HO	EARLY	H	NTH	N	15	0.024	0.0444286	0.726688
F	SFLFNTHF6	SF	EARLY	L	NTH	N	18	0.063	0.0467	0.83833
F	SFLFNTHF3	SF	EARLY	L	NTH	N	26	0.0458	0.0392917	0.916225
F	SFLFNTHF9	SF	EARLY	L	NTH	N	23	0.0341429	0.04745	0.787144
P	SJLPNTHF4	SJ	EARLY	L	NTH	N	20	0.0706667	0.0412609	0.936776
F	HOLFNTHF10	HO	EARLY	L	NTH	N	15	0.0207778	0.0452381	0.44
P	SJLPNTHF3	SJ	EARLY	L	NTH	N	20	0.0457692	0.03804	0.84122
P	SJHPNTHF7	SJ	EARLY	H	NTH	N	24	0.0206667	0.0565294	0.773153
P	SJHPNTHF1	SJ	EARLY	H	NTH	N	18	0.0282222	0.03896	0.770021
F	SJLFNTHF8	SJ	EARLY	L	NTH	N	21	0.0477	0.0465714	0.659509
F	SFHFNTHF3	SF	EARLY	H	NTH	N	31	0.0826667	0.0425652	1.17773
F	SJLFNTHF10	SJ	EARLY	L	NTH	N	30	0.0422727	0.03525	1.11145
F	SJLFNTHF6	SJ	EARLY	L	NTH	N	21	0.0328	0.043	0.687563
F	SJLFNTHF2	SJ	EARLY	L	NTH	N	24	0.05675	0.04036	0.839445
P	SJLPNTHF10	SJ	EARLY	L	NTH	N	16	0.024625	0.04225	0.976331
F	HOHFNTHF7	HO	EARLY	H	NTH	N	25	0.0233636	0.0350345	0.663386
P	SFLPNTHF6	SF	EARLY	L	NTH	N	18	0.052	0.0443913	0.74143
F	HOLFNTHF5	HO	EARLY	L	NTH	N	14	0.0151111	0.0447826	0.566019
F	SJHFNTHF6	SJ	EARLY	H	NTH	N	25	0.099	0.0451739	1.02117
F	SFHFNTHF8	SF	EARLY	H	NTH	N	27	0.0325	0.0373214	0.983732
P	SFLPNTHF2	SF	EARLY	L	NTH	N	26	0.0657	0.0492727	0.916974
P	SFHPNTHF8	SF	EARLY	H	NTH	N	40	0.0747273	0.0472174	1.10129
F	SJLFNTHF5	SJ	EARLY	L	NTH	N	30	0.0405	0.0350968	1.05699
P	SJHPNTHF3	SJ	EARLY	H	NTH	N	22	0.0865	0.0681875	0.928506
P	SJHPNTHF4	SJ	EARLY	H	NTH	N	30	0.055	0.0428462	0.964093
F	SFHFNTHF1	SF	EARLY	H	NTH	N	16	0.049	0.0509545	0.818912
F	SJHFNTHF2	SJ	EARLY	H	NTH	N	19	0.043	0.04484	0.778769
F	SFHFNTHF10	SF	EARLY	H	NTH	N	15	0.0543	0.0498261	0.696335
P	SJLPNTHF9	SJ	EARLY	L	NTH	N	26	0.0513333	0.0773333	0.559483
P	SJLPNTHF1	SJ	EARLY	L	NTH	N	22	0.054	0.0485	0.851375
F	SJLFNTHF9	SJ	EARLY	L	NTH	N	23	0.0538	0.04672	0.673801
P	SJHPNTHF5	SJ	EARLY	H	NTH	N	20	0.0472	0.0990833	0.582002
P	SJLPNTHF7	SJ	EARLY	L	NTH	N	27	0.0555	0.0520435	0.847953
P	SJHPNTHF8	SJ	EARLY	H	NTH	N	17	0.04	0.0445556	0.832086
F	SJHFNTHF4	SJ	EARLY	H	NTH	N	20	0.0748571	0.0578095	0.779242
P	SJHPNTHF10	SJ	EARLY	H	NTH	N	26	0.029125	0.056	0.864448
F	SFLFNTHF5	SF	EARLY	L	NTH	N	20	0.0248	0.0517083	0.766317
F	SJLFNTHF1	SJ	EARLY	L	NTH	N	24	0.0354545	0.0467037	0.621729
P	SFHPNTHF5	SF	EARLY	H	NTH	N	28	0.0705714	0.0708889	0.781348
P	SFHPNTHF4	SF	EARLY	H	NTH	N	30	0.107375	0.05176	1.02473
P	SFHPNTHF3	SF	EARLY	H	NTH	N	19	0.0334545	0.054625	0.608696
F	SJLFNTHF4	SJ	EARLY	L	NTH	N	27	0.0425714	0.0608636	0.716953
F	SFHFNTHF9	SF	EARLY	H	NTH	N	31	0.07	0.05436	0.968359
F	SJHFNTHF1	SJ	EARLY	H	NTH	N	33	0.042	0.0666667	0.769286
F	SFLFNTHF2	SF	EARLY	L	NTH	N	26	0.0626667	0.06	0.786806
F	SFLFNTHF8	SF	EARLY	L	NTH	N	17	0.0475	0.07205	0.460791
F	SFLFNTHF7	SF	EARLY	L	NTH	N	15	0.0225556	0.0689524	0.774862
F	SFLFNTHF10	SF	EARLY	L	NTH	N	22	0.03575	0.0612917	0.695445
P	SFHPNTHF10	SF	EARLY	H	NTH	N	19	0.0531111	0.0588148	0.620907
P	SFHPNTHF9	SF	EARLY	H	NTH	N	20	0.0206364	0.0615385	0.54625
F	SFHFNTHF7	SF	EARLY	H	NTH	N	25	0.058	0.076381	0.739401
F	SFHFNTHF4	SF	EARLY	H	NTH	N	24	0.066125	0.0717083	0.804184
P	SFHPNTHF2	SF	EARLY	H	NTH	N	15	0.0424	0.0779583	0.605559
F	SFHFNTHF6	SF	EARLY	H	NTH	N	18	0.0410833	0.0915769	0.423772
P	SFLPNTHF5	SF	EARLY	L	NTH	N	22	0.057125	0.161733	0.358203
P	HOHPNTF9	HO	EARLY	H	NT	T	26	0.034375	0.013125	2.12857
P	HOHPNTF5	HO	EARLY	H	NT	T	18	0.016125	0.0106667	2.08203
P	HOHPNTF8	HO	EARLY	H	NT	T	17	0.027625	0.0130476	1.36131
F	HOHFNTF1	HO	EARLY	H	NT	T	15	0.0323	0.0126818	1.65591
F	HOLFNTF7	HO	EARLY	L	NT	T	24	0.0413333	0.0164118	2.02867
P	SJLPNTF4	SJ	EARLY	L	NT	T	21	0.039	0.0566	1.47703
F	HOLFNTF2	HO	EARLY	L	NT	T	18	0.0231	0.0161053	1.56863
F	HOHFNTF5	HO	EARLY	H	NT	T	14	0.010625	0.01585	1.05047
F	HOHFNTF4	HO	EARLY	H	NT	T	23	0.0368571	0.0181667	1.25076
P	HOLPNTF10	HO	EARLY	L	NT	T	21	0.024375	0.0215625	1.32464
F	HOLFNTF4	HO	EARLY	L	NT	T	12	0.011625	0.0102647	1.57307
P	HOLPNTF1	HO	EARLY	L	NT	T	20	0.0185	0.014	1.65659
P	HOHPNTF1	HO	EARLY	H	NT	T	18	0.0385	0.0247333	1.22372
P	HOLPNTF4	HO	EARLY	L	NT	T	18	0.0191111	0.01528	1.19372
P	HOHPNTF6	HO	EARLY	H	NT	T	24	0.027125	0.01955	1.40409
P	HOLPNTF6	HO	EARLY	L	NT	T	21	0.027	0.0199	1.28643
P	SFLPNTF5	SF	EARLY	L	NT	T	24	0.0354286	0.0284286	1.68342
P	HOLPNTF3	HO	EARLY	L	NT	T	25	0.0255	0.0185	1.44963
F	HOHFNTF7	HO	EARLY	H	NT	T	17	0.05	0.0218947	1.4375
P	HOHPNTF4	HO	EARLY	H	NT	T	16	0.024	0.0189545	1.09353
P	HOLPNTF9	HO	EARLY	L	NT	T	15	0.01475	0.0226842	1.19026
F	HOHFNTF6	HO	EARLY	H	NT	T	21	0.0534286	0.0212857	1.91499
F	HOLFNTF8	HO	EARLY	L	NT	T	20	0.0545	0.0235263	1.1566
P	HOLPNTF7	HO	EARLY	L	NT	T	20	0.01825	0.0194348	1
F	SFHFNTF3	SF	EARLY	H	NT	T	16	0.00716667	0.01844	1.13449
P	SJLPNTF1	SJ	EARLY	L	NT	T		0.02375	0.0272941	0.961207
F	SJHFNTF7	SJ	EARLY	H	NT	T	15	0.061	0.058375	1.1863
P	SFHPNTF1	SF	EARLY	H	NT	T	24	0.0191429	0.020913	1.35967
P	SFHPNTF2	SF	EARLY	H	NT	T	20	0.0304	0.01932	2.04348
F	HOLFNTF1	HO	EARLY	L	NT	T	15	0.022875	0.0270556	1.04723
F	HOLFNTF10	HO	EARLY	L	NT	T	19	0.031875	0.0244	1.00615
P	SJLPNTF2	SJ	EARLY	L	NT	T	21	0.0244	0.0233333	1.21837
P	SJLPNTF7	SJ	EARLY	L	NT	T	20	0.0622857	0.0420833	1.42178
P	SFHPNTF7	SF	EARLY	H	NT	T	29	0.045625	0.0231818	1.80196
P	SFLPNTF1	SF	EARLY	L	NT	T	20	0.0274444	0.0273158	1.15222
F	HOHFNTF8	HO	EARLY	H	NT	T	21	0.03325	0.0309412	1.34221
P	HOLPNTF8	HO	EARLY	L	NT	T	17	0.0544	0.0480909	1.07561
P	SFHPNTF3	SF	EARLY	H	NT	T	18	0.016625	0.0208462	1.50185
P	SFLPNTF2	SF	EARLY	L	NT	T	20	0.0232857	0.0203929	1.16112
P	SFHPNTF10	SF	EARLY	H	NT	T	22	0.0332222	0.0214815	1.37931
P	SFLPNTF3	SF	EARLY	L	NT	T	25	0.023	0.0305789	1.42513
P	SJHPNTF7	SJ	EARLY	H	NT	T	22	0.0304	0.0452308	1.04422
P	HOHPNTF10	HO	EARLY	H	NT	T	22	0.042	0.0280952	1.04068
P	HOHPNTF2	HO	EARLY	H	NT	T	19	0.01375	0.02368	1.11824
P	HOHPNTF7	HO	EARLY	H	NT	T	18	0.021625	0.0224815	1.02965
F	SJHFNTF6	SJ	EARLY	H	NT	T	18	0.00642857	0.0320526	1.15928
F	HOLFNTF6	HO	EARLY	L	NT	T	19	0.0285	0.0278636	0.807504
P	SJLPNTF6	SJ	EARLY	L	NT	T	26	0.02575	0.0283182	1.35474
F	SFLFNTF5	SF	EARLY	L	NT	T	18	0.0263	0.0312	1.14423
F	HOLFNTF9	HO	EARLY	L	NT	T	19	0.0145556	0.0240385	0.8672
P	SFHPNTF9	SF	EARLY	H	NT	T	18	0.0245	0.0298095	1.19169
P	SJLPNTF3	SJ	EARLY	L	NT	T	20	0.0416	0.0574545	1.03797
F	SJHFNTF2	SJ	EARLY	H	NT	T	17	0.0315	0.0302857	0.982704
F	HOHFNTF10	HO	EARLY	H	NT	T	19	0.0346667	0.0256	1.04219
P	SJHPNTF10	SJ	EARLY	H	NT	T	20	0.0213636	0.0308095	0.992272
P	HOHPNTF3	HO	EARLY	H	NT	T	25	0.0444444	0.0294545	1.16821
P	SJHPNTF8	SJ	EARLY	H	NT	T	21	0.0247273	0.0283043	1.07373
F	HOHFNTF2	HO	EARLY	H	NT	T	15	0.0191429	0.0362778	0.984686
F	SFHFNTF1	SF	EARLY	H	NT	T	26	0.0482857	0.0368889	1.29669
F	SJLFNTF4	SJ	EARLY	L	NT	T	23	0.02	0.0474286	0.965361
F	SFLFNTF9	SF	EARLY	L	NT	T	17	0.0262222	0.0371667	1.13453
P	SJHPNTF3	SJ	EARLY	H	NT	T	26	0.0276	0.0319048	1.33134
F	SFLFNTF10	SF	EARLY	L	NT	T	23	0.0304444	0.0354211	1.15453
F	SFLFNTF1	SF	EARLY	L	NT	T	18	0.0325	0.0355263	0.985185
P	HOLPNTF2	HO	EARLY	L	NT	T	17	0.0317778	0.0377778	0.730882
F	SFLFNTF2	SF	EARLY	L	NT	T	16	0.0196	0.0296087	1.4978
P	SJLPNTF10	SJ	EARLY	L	NT	T	25	0.0243	0.0298261	1.00146
P	SJLPNTF9	SJ	EARLY	L	NT	T	19	0.09	0.086125	1.07692
F	SFLFNTF8	SF	EARLY	L	NT	T	23	0.0446	0.03455	1.20405
F	SJLFNTF6	SJ	EARLY	L	NT	T	20	0.022	0.0331429	1.06897
P	SFHPNTF8	SF	EARLY	H	NT	T	29	0.051	0.0291667	1.09286
P	SFLPNTF7	SF	EARLY	L	NT	T	22	0.0241818	0.044125	0.849858
F	SJLFNTF10	SJ	EARLY	L	NT	T		0.0190909	0.0344762	0.700276
P	HOLPNTF5	HO	EARLY	L	NT	T		0.0292857	0.0329545	0.812414
F	HOLFNTF3	HO	EARLY	L	NT	T	21	0.0321667	0.0455	0.792582
F	SJHFNTF4	SJ	EARLY	H	NT	T	17	0.0187	0.0366	0.960383
F	SJLFNTF9	SJ	EARLY	L	NT	T	25	0.046375	0.0488	1.03415
F	HOLFNTF5	HO	EARLY	L	NT	T	20	0.0117778	0.0239032	0.744939
P	SFLPNTF9	SF	EARLY	L	NT	T	13	0.0108889	0.03715	0.788694
F	SJLFNTF2	SJ	EARLY	L	NT	T	19	0.0133636	0.0324783	0.83668
P	SFHPNTF4	SF	EARLY	H	NT	T	24	0.03	0.0291923	1.36495
P	SJHPNTF9	SJ	EARLY	H	NT	T	26	0.0388889	0.0345455	1.24737
F	SJLFNTF8	SJ	EARLY	L	NT	T	17	0.02	0.0323333	0.789948
F	SJLFNTF5	SJ	EARLY	L	NT	T	24	0.058875	0.0413684	0.936387
F	HOHFNTF9	HO	EARLY	H	NT	T	24	0.035375	0.0351304	1.00495
P	SJHPNTF6	SJ	EARLY	H	NT	T	18	0.023	0.0352174	0.814815
F	SFHFNTF4	SF	EARLY	H	NT	T	15	0.0378	0.0427895	0.96433
F	SJLFNTF3	SJ	EARLY	L	NT	T	20	0	0.0441053	0.909308
F	SFLFNTF7	SF	EARLY	L	NT	T	18	0.0407143	0.0325385	0.8026
P	SFLPNTF8	SF	EARLY	L	NT	T	19	0.0166	0.0303929	1.03643
P	SFHPNTF5	SF	EARLY	H	NT	T	20	0.04275	0.04265	0.838218
P	SJLPNTF5	SJ	EARLY	L	NT	T	18	0.0154444	0.0377826	0.767549
F	SFLFNTF4	SF	EARLY	L	NT	T	19	0.026	0.0441429	1.02373
F	HOHFNTF3	HO	EARLY	H	NT	T	22	0.0334286	0.0403913	0.809473
F	SJLFNTF1	SJ	EARLY	L	NT	T	17	0.038	0.0423636	0.975322
F	SJHFNTF10	SJ	EARLY	H	NT	T	18	0.0147778	0.0405652	0.678457
P	SFLPNTF6	SF	EARLY	L	NT	T	12	0.0191	0.0426364	0.52452
F	SFHFNTF6	SF	EARLY	H	NT	T	18	0.0233	0.0402083	0.846632
F	SJHFNTF9	SJ	EARLY	H	NT	T	22	0.0253333	0.0508421	0.858178
P	SJHPNTF5	SJ	EARLY	H	NT	T	24	0.0396667	0.0571176	1.01339
F	SFLFNTF6	SF	EARLY	L	NT	T	21	0.0226667	0.03952	1.08502
P	SFLPNTF10	SF	EARLY	L	NT	T	19	0.0238125	0.0310625	0.692153
P	SJLPNTF8	SJ	EARLY	L	NT	T	25	0.0149167	0.0447826	0.796117
F	SFHFNTF9	SF	EARLY	H	NT	T	24	0.0298	0.04236	1.19641
P	SJHPNTF2	SJ	EARLY	H	NT	T	20	0.0232727	0.0444167	0.668856
F	SFHFNTF5	SF	EARLY	H	NT	T	16	0.0324444	0.0495	0.629017
F	SJHFNTF5	SJ	EARLY	H	NT	T	21	0.0442222	0.0501364	0.944696
F	SFHFNTF7	SF	EARLY	H	NT	T	19	0.0383	0.0554	0.734657
F	SJHFNTF3	SJ	EARLY	H	NT	T	20	0.0251	0.04452	0.743037
P	SFLPNTF4	SF	EARLY	L	NT	T	19	0.0388571	0.04456	0.824955
P	SJHPNTF4	SJ	EARLY	H	NT	T	19	0.0417778	0.0535714	0.728889
F	SJHFNTF8	SJ	EARLY	H	NT	T	20	0.0388889	0.0497826	0.816594
P	SJHPNTF1	SJ	EARLY	H	NT	T	20	0.01825	0.0700588	0.382032
F	SFHFNTF2	SF	EARLY	H	NT	T	20	0.0285	0.05995	0.685571
F	SFHFNTF8	SF	EARLY	H	NT	T	19	0.0464444	0.044	0.746753
P	SFHPNTF6	SF	EARLY	H	NT	T	23	0.031	0.0664211	0.694929
F	SFLFNTF3	SF	EARLY	L	NT	T	19	0.0266154	0.0537917	0.692486
F	SJHFNTF1	SJ	EARLY	H	NT	T	19	0.0452727	0.0655	0.728244
F	SJLFNTF7	SJ	EARLY	L	NT	T	17	0.0339091	0.05288	0.586989
F	SFHFNTF10	SF	EARLY	H	NT	T	17	0.0216923	0.0622917	0.543813
F	HOHFNTHF10	HO	EARLY	H	NTH	T	16	0.013	0.01465	1.55973
F	HOLFNTHF9	HO	EARLY	L	NTH	T	14	0.0038	0.018	1.17284
F	HOLFNTHF8	HO	EARLY	L	NTH	T	17	0.00466667	0.015	0.901449
P	HOHPNTHF4	HO	EARLY	H	NTH	T	12	0.007125	0.0101471	1.27246
P	HOHPNTHF9	HO	EARLY	H	NTH	T	18	0.00425	0.0194444	1.09714
P	HOLPNTHF9	HO	EARLY	L	NTH	T	18	0.01	0.0135926	1.07357
P	HOLPNTHF5	HO	EARLY	L	NTH	T	15	0.0105	0.0143704	0.835052
F	HOLFNTHF7	HO	EARLY	L	NTH	T	15	0.00825	0.01945	1.24936
F	HOLFNTHF4	HO	EARLY	L	NTH	T	12	0.0058	0.0213684	1.20197
F	HOHFNTHF1	HO	EARLY	H	NTH	T	11	0.00471429	0.0230556	0.672289
P	HOLPNTHF7	HO	EARLY	L	NTH	T	14	0.008	0.0141667	1.05176
F	HOLFNTHF2	HO	EARLY	L	NTH	T	16	0.0132857	0.0251765	0.773364
P	HOLPNTHF8	HO	EARLY	L	NTH	T	15	0.00483333	0.02	0.970455
P	SFLPNTHF4	SF	EARLY	L	NTH	T	17	0.0065	0.0296667	0.65618
P	HOHPNTHF6	HO	EARLY	H	NTH	T	18	0.0141667	0.0143871	1.48655
F	HOLFNTHF6	HO	EARLY	L	NTH	T	16	0.0101429	0.0155862	0.918142
F	HOHFNTHF3	HO	EARLY	H	NTH	T	16	0.035	0.0257222	0.976242
P	HOLPNTHF10	HO	EARLY	L	NTH	T	18	0.0154286	0.0140909	1.27957
P	HOHPNTHF5	HO	EARLY	H	NTH	T	17	0.062	0.0294375	1.48195
P	SFLPNTHF7	SF	EARLY	L	NTH	T	15	0.009	0.0396923	0.804264
F	HOHFNTHF8	HO	EARLY	H	NTH	T	17	0.0135	0.0191111	1.03295
P	HOHPNTHF3	HO	EARLY	H	NTH	T	23	0.0136667	0.0165313	1.26843
P	HOHPNTHF7	HO	EARLY	H	NTH	T	16	0.0178333	0.0294444	0.973585
P	HOLPNTHF4	HO	EARLY	L	NTH	T	19	0.0158889	0.0241364	0.939736
F	HOHFNTHF4	HO	EARLY	H	NTH	T	21	0.0268571	0.0177667	1.19887
P	HOHPNTHF8	HO	EARLY	H	NTH	T	23	0.031375	0.0282632	1.08566
F	HOHFNTHF9	HO	EARLY	H	NTH	T	14	0.0165	0.0282632	0.856611
P	HOHPNTHF2	HO	EARLY	H	NTH	T	20	0.0233333	0.0246364	1.26753
F	HOLFNTHF1	HO	EARLY	L	NTH	T	21	0.0118333	0.0193793	1.08185
P	HOLPNTHF6	HO	EARLY	L	NTH	T	12	0.005	0.0262727	0.685121
P	SFLPNTHF3	SF	EARLY	L	NTH	T	12	0.037	0.0658889	0.96796
P	HOHPNTHF10	HO	EARLY	H	NTH	T	18	0.0105	0.0205517	0.63255
F	HOHFNTHF5	HO	EARLY	H	NTH	T	15	0.00475	0.0162162	0.886667
F	SFLFNTHF4	SF	EARLY	L	NTH	T	19	0.0186667	0.0290952	1.2946
P	SJLPNTHF5	SJ	EARLY	L	NTH	T	21	0.0132857	0.0273043	0.781847
P	HOLPNTHF2	HO	EARLY	L	NTH	T	20	0.0155	0.0182286	1.06583
P	SFLPNTHF10	SF	EARLY	L	NTH	T	21	0.037	0.0360556	1.14792
F	HOLFNTHF3	HO	EARLY	L	NTH	T	21	0.0262857	0.0314762	0.75643
P	HOHPNTHF1	HO	EARLY	H	NTH	T	20	0.00957143	0.0236429	1.1284
P	SFLPNTHF1	SF	EARLY	L	NTH	T	13	0.04825	0.0674	0.679525
F	SJHFNTHF5	SJ	EARLY	H	NTH	T	22	0.01325	0.0311364	1.40146
P	HOLPNTHF1	HO	EARLY	L	NTH	T	24	0.0168333	0.03435	0.621543
P	SFHPNTHF7	SF	EARLY	H	NTH	T	25	0.0364444	0.0331905	1.06887
F	HOHFNTHF6	HO	EARLY	H	NTH	T	17	0.0115556	0.0247586	0.871866
F	SFHFNTHF5	SF	EARLY	H	NTH	T	21	0.04	0.0514286	1.06944
F	SJHFNTHF3	SJ	EARLY	H	NTH	T	23	0.0197143	0.0272593	1.11413
P	SJHPNTHF6	SJ	EARLY	H	NTH	T	18	0.014875	0.0264286	1.07027
P	SJHPNTHF2	SJ	EARLY	H	NTH	T	22	0.009	0.0255862	1.32345
P	SJLPNTHF2	SJ	EARLY	L	NTH	T	20	0.01125	0.03905	1.0525
P	HOLPNTHF3	HO	EARLY	L	NTH	T	17	0.01325	0.0360455	0.64691
P	SFLPNTHF8	SF	EARLY	L	NTH	T	20	0.0228571	0.03212	0.83188
F	SFLFNTHF1	SF	EARLY	L	NTH	T	10	0.002	0.0478235	0.600246
P	SFLPNTHF9	SF	EARLY	L	NTH	T	19	0.0168571	0.0357826	0.938032
F	SJLFNTHF7	SJ	EARLY	L	NTH	T	0	0	0.0401905	0.919431
F	SJHFNTHF7	SJ	EARLY	H	NTH	T	19	0.012875	0.0384545	1.16548
P	SJLPNTHF6	SJ	EARLY	L	NTH	T	18	0.015625	0.0325769	0.766234
P	SJHPNTHF9	SJ	EARLY	H	NTH	T	16	0.0084	0.03392	0.976415
F	SJHFNTHF9	SJ	EARLY	H	NTH	T	22	0.0191667	0.0412381	1.11547
P	SFHPNTHF1	SF	EARLY	H	NTH	T	25	0.013	0.036625	1.33106
F	SJHFNTHF8	SJ	EARLY	H	NTH	T	20	0.0215714	0.04395	1.01479
P	SJLPNTHF8	SJ	EARLY	L	NTH	T	15	0.0064	0.0327407	0.840498
P	SFHPNTHF6	SF	EARLY	H	NTH	T	21	0.0208571	0.0387826	1.09081
F	SJHFNTHF10	SJ	EARLY	H	NTH	T	20	0.0147143	0.0462	0.962121
F	SJLFNTHF3	SJ	EARLY	L	NTH	T	22	0.0175	0.0440476	0.869189
F	HOHFNTHF2	HO	EARLY	H	NTH	T	16	0.0101667	0.0444286	0.726688
F	SFLFNTHF6	SF	EARLY	L	NTH	T	17	0.02125	0.0467	0.83833
F	SFLFNTHF3	SF	EARLY	L	NTH	T	21	0.019	0.0392917	0.916225
F	SFLFNTHF9	SF	EARLY	L	NTH	T	23	0.0375	0.04745	0.787144
P	SJLPNTHF4	SJ	EARLY	L	NTH	T	18	0.010375	0.0412609	0.936776
F	HOLFNTHF10	HO	EARLY	L	NTH	T	13	0.00833333	0.0452381	0.44
P	SJLPNTHF3	SJ	EARLY	L	NTH	T	15	0.0134	0.03804	0.84122
P	SJHPNTHF7	SJ	EARLY	H	NTH	T	22	0.0162857	0.0565294	0.773153
P	SJHPNTHF1	SJ	EARLY	H	NTH	T	18	0.008125	0.03896	0.770021
F	SJLFNTHF8	SJ	EARLY	L	NTH	T	15	0.0172	0.0465714	0.659509
F	SFHFNTHF3	SF	EARLY	H	NTH	T	25	0.0353333	0.0425652	1.17773
F	SJLFNTHF10	SJ	EARLY	L	NTH	T	21	0.016375	0.03525	1.11145
F	SJLFNTHF6	SJ	EARLY	L	NTH	T	18	0.01725	0.043	0.687563
F	SJLFNTHF2	SJ	EARLY	L	NTH	T	19	0.0114444	0.04036	0.839445
P	SJLPNTHF10	SJ	EARLY	L	NTH	T	19	0.017	0.04225	0.976331
F	HOHFNTHF7	HO	EARLY	H	NTH	T	23	0.0228571	0.0350345	0.663386
P	SFLPNTHF6	SF	EARLY	L	NTH	T	17	0.0121	0.0443913	0.74143
F	HOLFNTHF5	HO	EARLY	L	NTH	T	14	0.01325	0.0447826	0.566019
F	SJHFNTHF6	SJ	EARLY	H	NTH	T	16	0.00888889	0.0451739	1.02117
F	SFHFNTHF8	SF	EARLY	H	NTH	T	23	0.0198889	0.0373214	0.983732
P	SFLPNTHF2	SF	EARLY	L	NTH	T	23	0.032	0.0492727	0.916974
P	SFHPNTHF8	SF	EARLY	H	NTH	T	25	0.0188	0.0472174	1.10129
F	SJLFNTHF5	SJ	EARLY	L	NTH	T	19	0.012	0.0350968	1.05699
P	SJHPNTHF3	SJ	EARLY	H	NTH	T	16	0.0235714	0.0681875	0.928506
P	SJHPNTHF4	SJ	EARLY	H	NTH	T	22	0.0105714	0.0428462	0.964093
F	SFHFNTHF1	SF	EARLY	H	NTH	T	16	0.027	0.0509545	0.818912
F	SJHFNTHF2	SJ	EARLY	H	NTH	T	16	0.0235714	0.04484	0.778769
F	SFHFNTHF10	SF	EARLY	H	NTH	T	17	0.020375	0.0498261	0.696335
P	SJLPNTHF9	SJ	EARLY	L	NTH	T	17	0.0343333	0.0773333	0.559483
P	SJLPNTHF1	SJ	EARLY	L	NTH	T	16	0.0113333	0.0485	0.851375
F	SJLFNTHF9	SJ	EARLY	L	NTH	T	18	0.017375	0.04672	0.673801
P	SJHPNTHF5	SJ	EARLY	H	NTH	T	15	0.05	0.0990833	0.582002
P	SJLPNTHF7	SJ	EARLY	L	NTH	T	18	0.0152857	0.0520435	0.847953
P	SJHPNTHF8	SJ	EARLY	H	NTH	T	20	0.0141875	0.0445556	0.832086
F	SJHFNTHF4	SJ	EARLY	H	NTH	T	17	0.0157143	0.0578095	0.779242
F	SFHFNTHF2	SF	EARLY	H	NTH	T			#DIV/0!	0.0641447
P	SJHPNTHF10	SJ	EARLY	H	NTH	T	24	0.0223333	0.056	0.864448
F	SFLFNTHF5	SF	EARLY	L	NTH	T	20	0.0314286	0.0517083	0.766317
F	SJLFNTHF1	SJ	EARLY	L	NTH	T	20	0.0116667	0.0467037	0.621729
P	SFHPNTHF5	SF	EARLY	H	NTH	T	15	0.0186667	0.0708889	0.781348
P	SFHPNTHF4	SF	EARLY	H	NTH	T	22	0.0164	0.05176	1.02473
P	SFHPNTHF3	SF	EARLY	H	NTH	T	18	0.0201111	0.054625	0.608696
F	SJLFNTHF4	SJ	EARLY	L	NTH	T	21	0.0216667	0.0608636	0.716953
F	SFHFNTHF9	SF	EARLY	H	NTH	T	23	0.02875	0.05436	0.968359
F	SJHFNTHF1	SJ	EARLY	H	NTH	T	23	0.0212857	0.0666667	0.769286
F	SFLFNTHF2	SF	EARLY	L	NTH	T	22	0.036125	0.06	0.786806
F	SFLFNTHF8	SF	EARLY	L	NTH	T	17	0.0174286	0.07205	0.460791
F	SFLFNTHF7	SF	EARLY	L	NTH	T	17	0.0265	0.0689524	0.774862
F	SFLFNTHF10	SF	EARLY	L	NTH	T	21	0.0347143	0.0612917	0.695445
P	SFHPNTHF10	SF	EARLY	H	NTH	T	19	0.02225	0.0588148	0.620907
P	SFHPNTHF9	SF	EARLY	H	NTH	T	15	0.0321111	0.0615385	0.54625
F	SFHFNTHF7	SF	EARLY	H	NTH	T	21	0.0416667	0.076381	0.739401
F	SFHFNTHF4	SF	EARLY	H	NTH	T	20	0.023125	0.0717083	0.804184
P	SFHPNTHF2	SF	EARLY	H	NTH	T	17	0.0321429	0.0779583	0.605559
F	SFHFNTHF6	SF	EARLY	H	NTH	T	17	0.012	0.0915769	0.423772
P	SFLPNTHF5	SF	EARLY	L	NTH	T	16	0.0415	0.161733	0.358203
F	HOLFTF6	HO	EARLY	L	T	T	17	0.00570588	0.00288235	1.97959
P	HOHPTF8	HO	EARLY	H	T	T	14	0.007375	0.003625	2.03448
P	HOHPTF7	HO	EARLY	H	T	T	20	0.008	0.00389474	2.05405
F	HOLFTF8	HO	EARLY	L	T	T	18	0.0055	0.004	1.375
P	HOHPTF9	HO	EARLY	H	T	T	17	0.01035	0.0043	2.40698
P	HOLPTF4	HO	EARLY	L	T	T	15	0.0100556	0.00477778	2.10465
P	HOHPTF3	HO	EARLY	H	T	T	18	0.00811765	0.00517647	1.56818
F	HOLFTF5	HO	EARLY	L	T	T	17	0.00529412	0.00523529	1.01124
F	HOHFTF1	HO	EARLY	H	T	T	21	0.0152632	0.00515789	2.95918
P	HOLPTF9	HO	EARLY	L	T	T	13	0.0099375	0.0065	1.52885
F	SJLFTF5	SJ	EARLY	L	T	T	19	0.0138	0.00773333	1.78448
P	HOHPTF1	HO	EARLY	H	T	T	18	0.00452941	0.00788235	0.574627
P	HOLPTF1	HO	EARLY	L	T	T	21	0.0220625	0.0084375	2.61481
P	HOLPTF10	HO	EARLY	L	T	T	16	0.0121579	0.00710526	1.71111
P	HOLPTF3	HO	EARLY	L	T	T	22	0.009375	0.00875	1.07143
F	HOHFTF3	HO	EARLY	H	T	T	17	0.0125	0.00777778	1.60714
F	HOHFTF7	HO	EARLY	H	T	T	13	0.00789474	0.00752632	1.04895
P	HOLPTF2	HO	EARLY	L	T	T	26	0.0186316	0.00831579	2.24051
P	SJLPTF7	SJ	EARLY	L	T	T	24	0.0646	0.0352	1.83523
F	HOLFTF3	HO	EARLY	L	T	T	19	0.0112381	0.00842857	1.33333
F	HOLFTF2	HO	EARLY	L	T	T	18	0.01005	0.00885	1.13559
F	SJHFTF2	SJ	EARLY	H	T	T	19	0.0188889	0.0100556	1.87845
F	HOHFTF2	HO	EARLY	H	T	T	17	0.0129375	0.011375	1.13736
P	HOLPTF5	HO	EARLY	L	T	T	17	0.0081875	0.0115	0.711957
F	HOLFTF4	HO	EARLY	L	T	T	25	0.0266875	0.01175	2.27128
F	HOHFTF10	HO	EARLY	H	T	T	15	0.0244118	0.0117647	2.075
P	SJHPTF8	SJ	EARLY	H	T	T	26	0.0255263	0.0106842	2.38916
F	HOHFTF5	HO	EARLY	H	T	T	14	0.0082381	0.00980952	0.839806
P	HOHPTF5	HO	EARLY	H	T	T	14	0.0109	0.0105	1.0381
F	HOHFTF4	HO	EARLY	H	T	T	15	0.0137895	0.0114211	1.20737
F	HOHFTF8	HO	EARLY	H	T	T	17	0.00823529	0.0130588	0.630631
F	HOLFTF7	HO	EARLY	L	T	T	20	0.024375	0.014125	1.72566
P	SFHPTF1	SF	EARLY	H	T	T	19	0.0121818	0.0104091	1.17031
P	HOHPTF2	HO	EARLY	H	T	T	19	0.00684211	0.0121579	0.562771
F	HOLFTF9	HO	EARLY	L	T	T	19	0.015619	0.0115238	1.35537
F	HOLFTF1	HO	EARLY	L	T	T	17	0.0228	0.0171333	1.33074
F	HOHFTF9	HO	EARLY	H	T	T	22	0.0228	0.0134	1.70149
F	SFHFTF5	SF	EARLY	H	T	T	16	0.0105	0.012	0.875
P	SJHPTF7	SJ	EARLY	H	T	T	25	0.02675	0.0194375	1.37621
P	HOLPTF6	HO	EARLY	L	T	T	19	0.0215455	0.0287273	0.75
P	SJHPTF5	SJ	EARLY	H	T	T	24	0.026875	0.01975	1.36076
P	HOHPTF6	HO	EARLY	H	T	T	20	0.01468	0.013	1.12923
F	HOHFTF6	HO	EARLY	H	T	T	17	0.0256471	0.0194706	1.31722
P	SJLPTF8	SJ	EARLY	L	T	T	19	0.0387857	0.0247143	1.56936
F	SJHFTF7	SJ	EARLY	H	T	T	27	0.0292105	0.0201053	1.45288
P	SJLPTF2	SJ	EARLY	L	T	T	23	0.02675	0.01985	1.34761
P	SJHPTF1	SJ	EARLY	H	T	T	23	0.0264118	0.0235882	1.1197
F	SFHFTF2	SF	EARLY	H	T	T	20	0.0133889	0.0228889	0.584951
F	SJLFTF10	SJ	EARLY	L	T	T	21	0.021	0.023	0.913043
F	SJLFTF1	SJ	EARLY	L	T	T	25	0.032	0.0224737	1.42389
P	HOLPTF7	HO	EARLY	L	T	T	18	0.0248235	0.0260588	0.952596
F	SJHFTF6	SJ	EARLY	H	T	T	22	0.0314737	0.0244211	1.28879
F	SJHFTF8	SJ	EARLY	H	T	T	24	0.02945	0.02565	1.14815
F	SFHFTF3	SF	EARLY	H	T	T	25	0.0443158	0.0278421	1.59168
F	SJHFTF4	SJ	EARLY	H	T	T	22	0.0268947	0.0279474	0.962335
P	HOLPTF8	HO	EARLY	L	T	T	20	0.0214286	0.0253333	0.845865
F	SJLFTF2	SJ	EARLY	L	T	T	19	0.0226364	0.0242727	0.932584
P	HOHPTF10	HO	EARLY	H	T	T	27	0.0219412	0.0323529	0.678182
P	SJHPTF6	SJ	EARLY	H	T	T	23	0.0192632	0.0292632	0.658273
P	SJHPTF2	SJ	EARLY	H	T	T	26	0.0378	0.0388	0.974227
F	SJHFTF3	SJ	EARLY	H	T	T	20	0.0245	0.0326111	0.751278
F	SJHFTF10	SJ	EARLY	H	T	T	20	0.0347222	0.0349444	0.993641
F	SFHFTF8	SF	EARLY	H	T	T	25	0.0445	0.0286364	1.55397
P	SJLPTF3	SJ	EARLY	L	T	T	22	0.031875	0.0399375	0.798122
P	SFLPTF6	SF	EARLY	L	T	T	28	0.0471875	0.0416875	1.13193
P	SJLPTF4	SJ	EARLY	L	T	T	24	0.111	0.112	0.991071
F	SJLFTF4	SJ	EARLY	L	T	T	25	0.0233913	0.0306522	0.763121
F	SJLFTF8	SJ	EARLY	L	T	T	21	0.02475	0.0372	0.665323
F	SJHFTF1	SJ	EARLY	H	T	T	27	0.0324762	0.0373333	0.869898
P	SFHPTF2	SF	EARLY	H	T	T	27	0.0405833	0.0332917	1.21902
P	HOHPTF4	HO	EARLY	H	T	T	24	0.0340625	0.0509375	0.668712
F	SJLFTF9	SJ	EARLY	L	T	T	18	0.0375294	0.048	0.781863
P	SJHPTF10	SJ	EARLY	H	T	T	20	0.016625	0.0347083	0.478992
F	SJHFTF9	SJ	EARLY	H	T	T	25	0.0578333	0.0695	0.832134
F	SFLFTF10	SF	EARLY	L	T	T	20	0.0189524	0.0401429	0.472123
F	SJLFTF3	SJ	EARLY	L	T	T	23	0.0252632	0.0447895	0.564042
P	SFLPTF5	SF	EARLY	L	T	T	24	0.0268387	0.0290645	0.923418
P	SJLPTF10	SJ	EARLY	L	T	T	26	0.0318	0.046	0.691304
P	SFHPTF9	SF	EARLY	H	T	T	20	0.036	0.0442857	0.812903
P	SFHPTF7	SF	EARLY	H	T	T	24	0.0362174	0.0406087	0.891863
P	SFLPTF10	SF	EARLY	L	T	T	22	0.0244643	0.0335357	0.729499
P	SJLPTF9	SJ	EARLY	L	T	T	23	0.0212381	0.0448095	0.473964
F	SFHFTF1	SF	EARLY	H	T	T	22	0.0281429	0.0450952	0.624076
P	SJHPTF4	SJ	EARLY	H	T	T	24	0.0240417	0.0402083	0.597927
P	SFHPTF5	SF	EARLY	H	T	T	24	0.0369167	0.040375	0.914345
P	SJLPTF5	SJ	EARLY	L	T	T	22	0.0229444	0.0545556	0.42057
P	SFLPTF8	SF	EARLY	L	T	T	24	0.02932	0.03948	0.742655
P	SFHPTF8	SF	EARLY	H	T	T	25	0.0385455	0.0457727	0.842105
P	SFLPTF1	SF	EARLY	L	T	T	24	0.0508421	0.0530526	0.958333
F	SFLFTF2	SF	EARLY	L	T	T	24	0.0231667	0.0336667	0.688119
P	SFHPTF6	SF	EARLY	H	T	T	22	0.04575	0.0511	0.895303
P	SFHPTF4	SF	EARLY	H	T	T	22	0.0963333	0.115	0.837681
P	SFLPTF4	SF	EARLY	L	T	T	22	0.0382381	0.0502381	0.761137
P	SJHPTF9	SJ	EARLY	H	T	T	26	0.0402632	0.0559474	0.719661
P	SFLPTF2	SF	EARLY	L	T	T	22	0.03875	0.057	0.679825
P	SJLPTF6	SJ	EARLY	L	T	T	22	0.0251667	0.0655	0.384224
F	SJHFTF5	SJ	EARLY	H	T	T	24	0.0428095	0.0574762	0.744822
F	SFLFTF8	SF	EARLY	L	T	T	24	0.0234	0.0413333	0.566129
P	SFHPTF10	SF	EARLY	H	T	T	24	0.04345	0.0635	0.684252
F	SFLFTF7	SF	EARLY	L	T	T	24	0.0417273	0.0595	0.701299
P	SFLPTF9	SF	EARLY	L	T	T	22	0.0465263	0.0693158	0.671222
P	SFLPTF7	SF	EARLY	L	T	T	23	0.0381739	0.0575652	0.663142
F	SFLFTF5	SF	EARLY	L	T	T	29	0.051381	0.0644286	0.797487
F	SFHFTF4	SF	EARLY	H	T	T	24	0.0382609	0.0593478	0.644689
P	SFHPTF3	SF	EARLY	H	T	T	22	0.0321111	0.0793889	0.404479
P	SFLPTF3	SF	EARLY	L	T	T	23	0.03168	0.05872	0.53951
F	SFLFTF3	SF	EARLY	L	T	T	22	0.0453636	0.067	0.677069
F	SJLFTF7	SJ	EARLY	L	T	T	24	0.0333684	0.0778947	0.428378
P	SJLPTF1	SJ	EARLY	L	T	T	23	0.0526154	0.114	0.461538
F	SFLFTF4	SF	EARLY	L	T	T	24	0.0434167	0.0645833	0.672258
F	SFLFTF6	SF	EARLY	L	T	T	24	0.0345667	0.0533667	0.64772
F	SFHFTF10	SF	EARLY	H	T	T	21	0.0429	0.0829	0.517491
F	SFHFTF9	SF	EARLY	H	T	T	24	0.0367727	0.0756364	0.486178
F	SJLFTF6	SJ	EARLY	L	T	T	25	0.0391176	0.101059	0.387078
F	SFHFTF7	SF	EARLY	H	T	T	20	0.0485238	0.104048	0.466362
F	SFLFTF1	SF	EARLY	L	T	T	23	0.0427222	0.122611	0.348437
F	HOLFTF10	HO	EARLY	L	T	T	21	0.0209333	0
P	HOLPTHF5	HO	EARLY	L	TH	T	15	0.004	0.005625	2.71111
P	HOLPTHF7	HO	EARLY	L	TH	T	13	0.00311111	0.00635294	2.32407
P	HOLPTHF9	HO	EARLY	L	TH	T	18	0.0107	0.007	1.80159
F	HOLFTHF2	HO	EARLY	L	TH	T	18	0.00575	0.00715789	1.35294
F	HOLFTHF7	HO	EARLY	L	TH	T	12	0.005125	0.0106875	1.59064
P	HOHPTHF7	HO	EARLY	H	TH	T	16	0.00655556	0.0101176	1.51744
P	HOLPTHF3	HO	EARLY	L	TH	T	13	0.008	0.0109375	1.25143
F	HOHFTHF4	HO	EARLY	H	TH	T	8	0.004	0.0205556	1.3027
F	HOLFTHF3	HO	EARLY	L	TH	T	13	0.0038	0.0116667	1.58095
F	HOLFTHF1	HO	EARLY	L	TH	T	13	0.00225	0.0131765	1.02232
P	HOLPTHF10	HO	EARLY	L	TH	T	18	0.00688889	0.0149333	1.08482
F	HOHFTHF3	HO	EARLY	H	TH	T	15	0.00775	0.0143125	1.0786
F	HOLFTHF10	HO	EARLY	L	TH	T	21	0.0338	0.0138235	2.68936
P	HOHPTHF8	HO	EARLY	H	TH	T	12	0.00414286	0.0168	0.884921
F	HOLFTHF5	HO	EARLY	L	TH	T	8	0.0018	0.017	0.988235
F	HOHFTHF7	HO	EARLY	H	TH	T	13	0.00375	0.0191429	0.514925
P	HOHPTHF10	HO	EARLY	H	TH	T	15	0.00857143	0.0182667	1.14234
F	HOHFTHF10	HO	EARLY	H	TH	T	13	0.0055	0.0256364	1.28014
F	HOHFTHF1	HO	EARLY	H	TH	T	15	0.01	0.0191333	0.97561
F	HOHFTHF6	HO	EARLY	H	TH	T	12	0.00455556	0.0152105	0.470588
P	HOLPTHF2	HO	EARLY	L	TH	T	14	0.00325	0.0167778	0.639073
F	HOLFTHF8	HO	EARLY	L	TH	T	13	0.0139	0.0178824	1.04934
F	HOHFTHF9	HO	EARLY	H	TH	T	9	0.00225	0.0212667	0.304075
P	HOLPTHF6	HO	EARLY	L	TH	T	16	0.0195	0.0196111	0.832861
F	SFLFTHF7	SF	EARLY	L	TH	T	11	0.0075	0.0383	0.389034
P	HOHPTHF5	HO	EARLY	H	TH	T	17	0.007	0.0280714	0.875318
F	HOHFTHF5	HO	EARLY	H	TH	T	9	0.00157143	0.0180455	0.440806
P	HOHPTHF2	HO	EARLY	H	TH	T	11	0.00411111	0.02	0.63
F	HOHFTHF8	HO	EARLY	H	TH	T	11	0.0098	0.0198095	0.735577
P	HOLPTHF8	HO	EARLY	L	TH	T	12	0.003	0.0193182	0.752941
P	HOLPTHF4	HO	EARLY	L	TH	T	10	0.00142857	0.0268125	0.284382
P	HOHPTHF6	HO	EARLY	H	TH	T	17	0.012	0.0393333	0.786017
P	SFHPTHF3	SF	EARLY	H	TH	T	15	0.0015	0.0808333	0.441237
F	SFLFTHF5	SF	EARLY	L	TH	T	21	0.0153333	0.0332	1.20281
F	HOLFTHF9	HO	EARLY	L	TH	T	16	0.00716667	0.03175	0.76378
P	SFLPTHF6	SF	EARLY	L	TH	T	14	0.006	0.085	0.380392
P	SJHPTHF8	SJ	EARLY	H	TH	T	18	0.009	0.0885	1.3597
P	SFHPTHF4	SF	EARLY	H	TH	T	15	0.00366667	0.0898333	0.116883
F	HOLFTHF4	HO	EARLY	L	TH	T	16	0.0104444	0.0315	0.477954
P	HOHPTHF1	HO	EARLY	H	TH	T	12	0.005875	0.0336111	0.770248
F	HOHFTHF2	HO	EARLY	H	TH	T	16	0.014	0.0336667	0.671617
F	SJHFTHF9	SJ	EARLY	H	TH	T	17	0.0168	0.03095	0.919225
P	HOLPTHF1	HO	EARLY	L	TH	T	14	0.005	0.05275	0.28436
F	SJHFTHF6	SJ	EARLY	H	TH	T	21	0.011	0.0351579	1.31587
P	HOHPTHF3	HO	EARLY	H	TH	T	22	0.0142857	0.0393529	0.77429
F	SJHFTHF7	SJ	EARLY	H	TH	T	21	0.0143333	0.0401765	1.32357
F	SFLFTHF10	SF	EARLY	L	TH	T	19	0.022875	0.0493571	0.939219
F	SJHFTHF10	SJ	EARLY	H	TH	T	20	0.009375	0.0413529	1.45092
F	HOLFTHF6	HO	EARLY	L	TH	T	8	0.001	0.0718	0.236769
P	SJLPTHF10	SJ	EARLY	L	TH	T	23	0.0102857	0.0555385	0.855956
P	SJHPTHF7	SJ	EARLY	H	TH	T	24	0.012125	0.045375	1.6584
F	SFHFTHF1	SF	EARLY	H	TH	T	18	0.0132857	0.0454375	1.15681
P	SJLPTHF1	SJ	EARLY	L	TH	T	23	0.0156	0.0485333	0.854396
P	SJHPTHF10	SJ	EARLY	H	TH	T	20	0.0105	0.0535714	1.13733
P	SJLPTHF6	SJ	EARLY	L	TH	T	22	0.0085	0.0417222	0.79494
P	SJLPTHF4	SJ	EARLY	L	TH	T	17	0.0111111	0.0446471	1.00922
P	SJHPTHF3	SJ	EARLY	H	TH	T	16	0.0117	0.0448824	0.855832
F	SJLFTHF10	SJ	EARLY	L	TH	T	22	0.0107778	0.0485	1.2616
F	SFHFTHF9	SF	EARLY	H	TH	T	16	0.01125	0.0603846	0.722293
P	HOHPTHF4	HO	EARLY	H	TH	T	20	0.0182857	0.0582143	0.705521
P	SJLPTHF8	SJ	EARLY	L	TH	T	23	0.0139167	0.043	0.887393
P	SJHPTHF6	SJ	EARLY	H	TH	T	21	0.0188	0.0562667	0.793839
P	SFLPTHF7	SF	EARLY	L	TH	T	19	0.0096	0.0528125	0.668639
F	SFHFTHF2	SF	EARLY	H	TH	T	25	0.057	0.0629286	1.23837
F	SJLFTHF3	SJ	EARLY	L	TH	T	20	0.013	0.059	0.819209
P	SFHPTHF9	SF	EARLY	H	TH	T	14	0.0123333	0.0686923	0.81075
P	SJHPTHF5	SJ	EARLY	H	TH	T	15	0.0170909	0.0528235	0.856347
P	HOHPTHF9	HO	EARLY	H	TH	T	10	0.00133333	0.0821818	0.191372
F	SJHFTHF3	SJ	EARLY	H	TH	T	18	0.021625	0.0655	1.01636
F	SFLFTHF8	SF	EARLY	L	TH	T	17	0.027	0.0855455	0.8661
P	SJLPTHF3	SJ	EARLY	L	TH	T	23	0.00925	0.0553529	0.977683
F	SJLFTHF7	SJ	EARLY	L	TH	T	21	0.0218	0.0526667	1.02426
P	SFLPTHF9	SF	EARLY	L	TH	T	24	0.0196	0.0599375	0.760167
P	SJLPTHF2	SJ	EARLY	L	TH	T	18	0.0108182	0.0643333	0.576166
F	SJHFTHF4	SJ	EARLY	H	TH	T	15	0.00477778	0.0553333	0.942771
F	SJLFTHF1	SJ	EARLY	L	TH	T	23	0.0153	0.063875	1.00881
P	SFHPTHF7	SF	EARLY	H	TH	T	22	0.0145	0.0641875	0.835443
P	SFLPTHF4	SF	EARLY	L	TH	T	24	0.0358889	0.0649375	0.967276
F	SJHFTHF8	SJ	EARLY	H	TH	T	19	0.0094	0.0555789	0.848485
P	SJLPTHF7	SJ	EARLY	L	TH	T	17	0.0243333	0.0985455	0.692804
P	SJHPTHF2	SJ	EARLY	H	TH	T	23	0.0075	0.051619	1.15221
F	SJLFTHF6	SJ	EARLY	L	TH	T	22	0.0134444	0.0640588	0.85124
P	SFLPTHF10	SF	EARLY	L	TH	T	21	0.016	0.0910833	0.440073
P	SFHPTHF10	SF	EARLY	H	TH	T	22	0.014	0.0860769	0.589812
F	SFLFTHF6	SF	EARLY	L	TH	T	17	0.0124545	0.05685	0.643799
P	SFHPTHF1	SF	EARLY	H	TH	T	28	0.0252222	0.067	1.02283
P	SJLPTHF9	SJ	EARLY	L	TH	T	21	0.0075	0.0633333	0.780702
P	SFHPTHF8	SF	EARLY	H	TH	T	20	0.0216667	0.0639444	1.01477
P	SJHPTHF1	SJ	EARLY	H	TH	T	20	0.0116	0.0579	0.658031
F	SJLFTHF2	SJ	EARLY	L	TH	T	22	0.0126	0.0649444	0.941831
F	SFLFTHF4	SF	EARLY	L	TH	T	22	0.0284444	0.0843571	0.843353
F	SJLFTHF8	SJ	EARLY	L	TH	T	21	0.0109167	0.0565714	0.780303
F	SFHFTHF5	SF	EARLY	H	TH	T	20	0.0195556	0.0670556	0.783761
F	SFHFTHF4	SF	EARLY	H	TH	T	18	0.019	0.0738235	0.768127
P	SFHPTHF6	SF	EARLY	H	TH	T	25	0.0147143	0.0839333	0.896743
F	SJHFTHF2	SJ	EARLY	H	TH	T	19	0.0144545	0.084	0.569841
P	SFLPTHF5	SF	EARLY	L	TH	T	20	0.0164286	0.0733889	0.648751
F	SJLFTHF4	SJ	EARLY	L	TH	T	21	0.0239	0.0778824	0.872356
P	SFLPTHF8	SF	EARLY	L	TH	T	16	0.015875	0.0913333	0.556204
F	SJLFTHF5	SJ	EARLY	L	TH	T	23	0.0173	0.069	0.524638
F	SJLFTHF9	SJ	EARLY	L	TH	T	21	0.016	0.0814706	0.675812
P	SFHPTHF2	SF	EARLY	H	TH	T	22	0.022875	0.0875	0.597857
F	SFHFTHF8	SF	EARLY	H	TH	T	19	0.0111429	0.111	0.694387
P	SJHPTHF4	SJ	EARLY	H	TH	T	17	0.021	0.0962667	0.521468
P	SJHPTHF9	SJ	EARLY	H	TH	T	23	0.0126667	0.0722	0.941828
P	SFLPTHF3	SF	EARLY	L	TH	T	19	0.029	0.0807222	0.845148
F	SFLFTHF1	SF	EARLY	L	TH	T	26	0.0230833	0.07295	0.60658
F	SFLFTHF9	SF	EARLY	L	TH	T	20	0.0173636	0.0708571	0.745968
F	SFHFTHF10	SF	EARLY	H	TH	T	24	0.0416364	0.09525	0.582677
F	SJHFTHF1	SJ	EARLY	H	TH	T	23	0.0119	0.0848333	0.496398
P	SFHPTHF5	SF	EARLY	H	TH	T	24	0.0217143	0.098	0.656888
F	SFHFTHF7	SF	EARLY	H	TH	T	17	0.0142222	0.0755714	0.811594
P	SJLPTHF5	SJ	EARLY	L	TH	T	23	0.0105	0.0765714	0.737562
F	SJHFTHF5	SJ	EARLY	H	TH	T	19	0.012	0.0851579	0.500618
P	SFLPTHF1	SF	EARLY	L	TH	T	22	0.025875	0.10575	0.6974
F	SFLFTHF3	SF	EARLY	L	TH	T	14	0.0158333	0.130769	0.459412
P	SFLPTHF2	SF	EARLY	L	TH	T	22	0.018	0.0947368	0.444444
F	SFHFTHF6	SF	EARLY	H	TH	T	19	0.013	0.113125	0.51326
F	SFHFTHF3	SF	EARLY	H	TH	T	18	0.01575	0.109	0.535888
F	SFLFTHF2	SF	EARLY	L	TH	T	23	0.0282222	0.143929	0.607444
P	SFLPHJ1	SF	LATE	L	H	H	22	0.2945	0.357	0.82493
F	HOLFHJ10	HO	LATE	L	H	H	14	0.0331765	0.0628235	0.52809	0.005	11
P	SJLPHJ7	SJ	LATE	L	H	H	14	0.0264667	0.0719333	0.367933
F	HOLFHJ2	HO	LATE	L	H	H	10	0.0199333	0.0725333	0.274816
P	HOHPHJ3	HO	LATE	H	H	H	19	0.0514	0.0729333	0.704753
P	SFLPHJ9	SF	LATE	L	H	H	0	0	0	0
P	HOLPHJ2	HO	LATE	L	H	H	15	0.0265625	0.07175	0.370209
F	HOLFHJ9	HO	LATE	L	H	H	15	0.0216818	0.0527273	0.411207	0.002	1
P	HOLPHJ6	HO	LATE	L	H	H	15	0.0515556	0.131	0.393554	0.00782143	28
F	HOLFHJ1	HO	LATE	L	H	H	13	0.0298667	0.0806	0.370554
F	HOLFHJ8	HO	LATE	L	H	H	9	0.0067	0.1218	0.0550082
P	SJLPHJ1	SJ	LATE	L	H	H	22	0.0594615	0.0966154	0.615446	0.00606667	15
P	SJLPHJ9	SJ	LATE	L	H	H	23	0.0502	0.0851333	0.589663	0.00319767	86
F	SJHFHJ1	SJ	LATE	H	H	H	13	0.0240833	0.107417	0.224205	0.00490909	33
P	SJHPHJ3	SJ	LATE	H	H	H	25	0.0517647	0.0775882	0.667172	0.00407143	42
F	HOHFHJ7	HO	LATE	H	H	H	11	0.019	0.0882	0.21542
F	SJLFHJ10	SJ	LATE	L	H	H	18	0.0440769	0.103308	0.426657
P	SFHPHJ10	SF	LATE	H	H	H	17	0.0454737	0.0708947	0.641425	0.00640909	88
P	HOLPHJ1	HO	LATE	L	H	H	17	0.0486923	0.103769	0.469236
P	SJLPHJ5	SJ	LATE	L	H	H	19	0.0615455	0.123	0.50037	0.00514286	14
P	HOLPHJ7	HO	LATE	L	H	H	18	0.0325714	0.0644762	0.50517
P	HOLPHJ9	HO	LATE	L	H	H	17	0.0247647	0.0798235	0.310243	0.00546154	13
F	SJLFHJ1	SJ	LATE	L	H	H	15	0.0422143	0.0987143	0.427641	0.008	19
F	SFHFHJ5	SF	LATE	H	H	H	15	0.0635833	0.1155	0.550505	0.0055	6
F	HOLFHJ4	HO	LATE	L	H	H	14	0.0496875	0.086875	0.571942
P	SFLPHJ5	SF	LATE	L	H	H	22	0.040875	0.08925	0.457983	0.00546667	15
F	SFLFHJ5	SF	LATE	L	H	H	14	0.059375	0.1805	0.328947	0.00634247	73
F	SJLFHJ3	SJ	LATE	L	H	H	17	0.033	0.0849412	0.388504
P	HOHPHJ6	HO	LATE	H	H	H	24	0.0502857	0.104429	0.481532	0.00424	25
F	HOLFHJ5	HO	LATE	L	H	H	16	0.043	0.0918125	0.468346	0.00694444	18
P	HOHPHJ5	HO	LATE	H	H	H	18	0.048	0.0982	0.488798
P	HOHPHJ8	HO	LATE	H	H	H	17	0.03775	0.093125	0.405369	0.0103636	11
P	SJLPHJ4	SJ	LATE	L	H	H	18	0.0588889	0.083	0.709505	0.00533333	39
P	SJLPHJ3	SJ	LATE	L	H	H	18	0.0376	0.0998	0.376754	0.00476087	46
F	SFHFHJ3	SF	LATE	H	H	H	18	0.0645	0.18725	0.344459	0.00826316	19
F	HOLFHJ7	HO	LATE	L	H	H	________	0.0310833	0.125667	0.247347
F	SFHFHJ6	SF	LATE	H	H	H	15	0.0622	0.1558	0.39923
P	HOHPHJ10	HO	LATE	H	H	H	17	0.0247619	0.074381	0.332907	0.0038	5
P	HOHPHJ4	HO	LATE	H	H	H	18	0.0367857	0.112357	0.3274	0.002125	16
P	SJLPHJ8	SJ	LATE	L	H	H	17	0.0993333	0.265	0.374843	0.00668293	82
P	HOLPHJ5	HO	LATE	L	H	H	13	0.009875	0.101437	0.0973506		0
F	HOHFHJ1	HO	LATE	H	H	H	13	0.045	0.0956471	0.47048	0.003375	24
F	SJHFHJ4	SJ	LATE	H	H	H	16	0.0409375	0.102125	0.400857	0.00793878	49
P	HOLPHJ10	HO	LATE	L	H	H	18	0.0478	0.109467	0.436663
F	HOLFHJ3	HO	LATE	L	H	H	15	0.0254348	0.0714783	0.355839
P	HOHPHJ9	HO	LATE	H	H	H	15	0.0165833	0.137333	0.120752
F	SFHFHJ7	SF	LATE	H	H	H	14	0.0571818	0.150455	0.38006	0.00633333	36
F	SJHFHJ10	SJ	LATE	H	H	H	17	0.0392667	0.1106	0.355033
P	SFHPHJ3	SF	LATE	H	H	H	16	0.0597857	0.119286	0.501198	0.004	41
P	HOHPHJ7	HO	LATE	H	H	H	15	0.0345385	0.128538	0.268701
F	SFHFHJ2	SF	LATE	H	H	H	12	0.0470667	0.111733	0.421241	0.00406977	43
F	SJLFHJ7	SJ	LATE	L	H	H	15	0.0445556	0.0935556	0.476247	0.0055	24
P	SFLPHJ4	SF	LATE	L	H	H	20	0.05375	0.105938	0.507375	0.004375	88
F	SJHFHJ8	SJ	LATE	H	H	H	16	0.0718571	0.122357	0.587274	0.00563636	22
F	SFLFHJ8	SF	LATE	L	H	H	16	0.0476842	0.0913158	0.52219	0.0057907	43
P	SJHPHJ8	SJ	LATE	H	H	H	17	0.0231765	0.103059	0.224886	0.007	8
F	HOHFHJ9	HO	LATE	H	H	H	14	0.0312353	0.104118	0.3	0.00516667	6
F	SFHFHJ8	SF	LATE	H	H	H	15	0.0542778	0.0993889	0.546115	0.00611017	118
P	SFLPHJ10	SF	LATE	L	H	H	16	0.0650833	0.1495	0.43534	0.00403636	55
F	HOHFHJ4	HO	LATE	H	H	H	15	0.0450667	0.1198	0.376183
F	SFHFHJ10	SF	LATE	H	H	H	14	0.0382105	0.0963684	0.396505	0.00449231	65
F	HOHFHJ10	HO	LATE	H	H	H	17	0.0369375	0.116312	0.317571	0.002	2
P	SFLPHJ2	SF	LATE	L	H	H	17	0.06	0.103444	0.580021	0.00568323	161
F	HOHFHJ2	HO	LATE	H	H	H	13	0.0241053	0.0987368	0.244136	0.00563158	19
P	HOLPHJ8	HO	LATE	L	H	H	6	0.0035	0.945	0.0037037
F	HOHFHJ6	HO	LATE	H	H	H	13	0.02755	0.0952	0.289391
P	SJHPHJ2	SJ	LATE	H	H	H		0.0423636	0.176818	0.239589	0.004	13
P	SJHPHJ9	SJ	LATE	H	H	H	15	0.0160769	0.149692	0.1074
F	SJHFHJ5	SJ	LATE	H	H	H	15	0.0541333	0.1314	0.411974	0.004625	24
F	SJLFHJ9	SJ	LATE	L	H	H	16	0.0446471	0.116882	0.381983	0.005125	40
F	SJHFHJ6	SJ	LATE	H	H	H	19	0.0544118	0.117	0.465058	0.0045641	39
F	SFLFHJ10	SF	LATE	L	H	H	20	0.0567	0.1994	0.284353	0.00456463	147
F	HOLFHJ6	HO	LATE	L	H	H	15	0.0362941	0.119882	0.302748
F	SFLFHJ9	SF	LATE	L	H	H	14	0.030619	0.0978571	0.312895	0.00613559	118
P	SJHPHJ4	SJ	LATE	H	H	H	18	0.0468667	0.137333	0.341262	0.004	9
F	SJLFHJ4	SJ	LATE	L	H	H	14	0.0395333	0.1376	0.287306	0.002	2
P	SFLPHJ8	SF	LATE	L	H	H	17	0.0467222	0.114833	0.40687	0.00547436	78
F	SFHFHJ9	SF	LATE	H	H	H	14	0.0607368	0.109	0.557219	0.00785106	141
F	SJHFHJ9	SJ	LATE	H	H	H	15	0.0687857	0.1485	0.463203
P	SFHPHJ4	SF	LATE	H	H	H	17	0.0572667	0.140533	0.407495	0.00571233	73
P	HOHPHJ2	HO	LATE	H	H	H	16	0.0135333	0.140867	0.0960719	0.00433333	9
F	HOHFHJ3	HO	LATE	H	H	H	15	0.0317333	0.141467	0.224317	0.0052	20
F	SFLFHJ2	SF	LATE	L	H	H	13	0.0548333	0.121444	0.45151	0.00869748	119
F	HOHFHJ8	HO	LATE	H	H	H	12	0.01325	0.183667	0.0721416	0.0037	20
P	SJLPHJ10	SJ	LATE	L	H	H	19	0.0372632	0.116263	0.320507	0.00462791	43
P	SFHPHJ2	SF	LATE	H	H	H	16	0.0417059	0.130941	0.318509	0.0048125	64
P	SJLPHJ2	SJ	LATE	L	H	H	17	0.0416154	0.172615	0.241087	0.003375	40
F	HOHFHJ5	HO	LATE	H	H	H	14	0.036	0.140375	0.256456
P	SFLPHJ7	SF	LATE	L	H	H	23	0.0548421	0.119316	0.459638	0.00651449	138
F	SFLFHJ6	SF	LATE	L	H	H	14	0.0536	0.114	0.470175	0.00713043	138
P	HOLPHJ4	HO	LATE	L	H	H	16	0.0304706	0.134588	0.226399	0.004	6
P	SJLPHJ6	SJ	LATE	L	H	H	19	0.038	0.143	0.265734	0.00768966	29
P	SJHPHJ6	SJ	LATE	H	H	H	20	0.0910714	0.164214	0.554589
P	HOLPHJ3	HO	LATE	L	H	H	15	0.0714615	0.181615	0.393477
F	SJHFHJ2	SJ	LATE	H	H	H	17	0.0288571	0.172571	0.167219
P	SJHPHJ7	SJ	LATE	H	H	H	17	0.0286316	0.127474	0.224608	0.00275455	110
P	SFHPHJ1	SF	LATE	H	H	H	17	0.08575	0.202083	0.42433	0.00725352	71
F	SFHFHJ4	SF	LATE	H	H	H	14	0.0461765	0.145	0.318458	0.005875	56
F	SJLFHJ6	SJ	LATE	L	H	H	14	0.1102	0.2493	0.442038	0.00778571	14
F	SJLFHJ8	SJ	LATE	L	H	H	17	0.0579444	0.139833	0.414382	0.00618644	59
P	SJHPHJ10	SJ	LATE	H	H	H	16	0.040375	0.157625	0.256146	0.0038	30
P	SJHPHJ1	SJ	LATE	H	H	H	18	0.0601111	0.140722	0.427161
F	SFLFHJ4	SF	LATE	L	H	H	17	0.0603158	0.133421	0.452071	0.00616406	128
F	SFHFHJ1	SF	LATE	H	H	H	17	0.0379375	0.159688	0.237573	0.00642466	73
P	SJHPHJ5	SJ	LATE	H	H	H	15	0.0383333	0.143833	0.266512
F	SFLFHJ7	SF	LATE	L	H	H	18	0.0481053	0.136368	0.35276	0.00784553	123
F	SJHFHJ7	SJ	LATE	H	H	H	15	0.0162727	0.241273	0.0674454
P	SFLPHJ3	SF	LATE	L	H	H	15	0.0606471	0.157059	0.386142	0.0067875	80
P	SFHPHJ9	SF	LATE	H	H	H	15	0.0626875	0.16775	0.373696	0.00548101	79
P	SFHPHJ5	SF	LATE	H	H	H	18	0.0419048	0.130905	0.320116	0.004	1
P	SFHPHJ7	SF	LATE	H	H	H	19	0.04325	0.17475	0.247496	0.00402439	41
F	SFLFHJ3	SF	LATE	L	H	H	14	0.0575789	0.148632	0.387394	0.00549219	128
F	SJHFHJ3	SJ	LATE	H	H	H	16	0.0646471	0.174471	0.370533	0.00664407	59
EXTRAS	SJHHJ	SJ	LATE	H	H	H	18	0.0575333	0.2004	0.287092	0.00596296	27
F	SFLFHJ1	SF	LATE	L	H	H	15	0.052619	0.143476	0.366744	0.00500794	126
P	SFLPHJ6	SF	LATE	L	H	H	27	0.0441667	0.176056	0.250868	0.00551899	79
P	HOHPHJ1	HO	LATE	H	H	H	8	0.0035	0.546667	0.00640244
F	SJLFHJ5	SJ	LATE	L	H	H	16	0.0613846	0.257231	0.238636	0.00514286	7
P	SFHPHJ8	SF	LATE	H	H	H	15	0.0438571	0.184667	0.237494	0.00571111	45
F	SJLFHJ2	SJ	LATE	L	H	H	14	0.0403889	0		0.00653333	15
EXTRAS	SJLPHJ	SJ	LATE	L	H	H	15	0.0316667	0		0.00489474	19
P	SFHPNHJ2	SF	LATE	H	NH	H	16	0.0832	0.0668889	0.865449	0.00571154	52
P	HOHPNHJ9	HO	LATE	H	NH	H	19	0.0393333	0.0482	0.831259	0.00369231	13
P	SFHPNHJ8	SF	LATE	H	NH	H	22	0.244	0.125167	0.733688	0.0055	2
P	SFHPNHJ7	SF	LATE	H	NH	H	14	0.0314286	0.079	0.404159	0.00530769	13
P	HOHPNHJ8	HO	LATE	H	NH	H	15	0.0131429	0.0598947	0.505272
F	HOLFNHJ7	HO	LATE	L	NH	H	12	0.0245	0.0873571	0.322976	0.0042	5
P	HOLPNHJ3	HO	LATE	L	NH	H	24	0.0994	0.113364	0.465116	0.0106316	19
F	HOLFNHJ10	HO	LATE	L	NH	H	13	0.0468	0.0832667	0.260208
F	HOHFNHJ2	HO	LATE	H	NH	H	14	0.04775	0.0874667	0.322409
P	HOHPNHJ4	HO	LATE	H	NH	H	18	0.0396667	0.0963571	0.355819
P	SJHPNHJ3	SJ	LATE	H	NH	H	10	0.0035	0.0797059	0.411808
F	HOHFNHJ4	HO	LATE	H	NH	H	9	0.018	0.0778333	0.26267	0.00483333	6
F	SFLFNHJ9	SF	LATE	L	NH	H	8	0.01575	0.0689048	0.478231	0.00331818	22
P	HOLPNHJ6	HO	LATE	L	NH	H	16	0.0483333	0.0664091	0.488022
F	HOLFNHJ4	HO	LATE	L	NH	H	12	0.0185	0.0813889	0.197952	0.0036	5
P	HOLPNHJ8	HO	LATE	L	NH	H	13	0.0101429	0.1075	0.459801
P	SJLPNHJ9	SJ	LATE	L	NH	H	15	0.00783333	0.0688636	0.451485
P	SJLPNHJ4	SJ	LATE	L	NH	H	20	0.05275	0.0696364	0.617493	0.00373913	23
P	HOLPNHJ2	HO	LATE	L	NH	H	17	0.0287143	0.07695	0.420403	0.0045	6
F	HOHFNHJ3	HO	LATE	H	NH	H	12	0.0204	0.140818	0.103292
F	HOLFNHJ3	HO	LATE	L	NH	H	9	0.048	0.145091	0.339599	0.00391667	12
F	SJLFNHJ9	SJ	LATE	L	NH	H	15	0.079	0.0760476	0.584847	0.00311111	9
P	HOLPNHJ5	HO	LATE	L	NH	H	11	0.0232857	0.0852105	0.303891	0.006	6
P	SJLPNHJ3	SJ	LATE	L	NH	H		0	0.147818	0.164207
F	SJHFNHJ10	SJ	LATE	H	NH	H	20	0.0283	0.0707391	0.291948	0.00422222	9
P	HOHPNHJ2	HO	LATE	H	NH	H	15	0.0432857	0.0862105	0.478632	0.00164706	17
P	HOLPNHJ1	HO	LATE	L	NH	H	17	0.133667	0.103188	0.562689
P	HOLPNHJ7	HO	LATE	L	NH	H	10	0.01	0.138083	0.129753
P	SJHPNHJ1	SJ	LATE	H	NH	H	18	0.044	0.070375	0.554766	0.00345	20
P	HOHPNHJ5	HO	LATE	H	NH	H	14	0.0656	0.10575	0.358747
F	HOHFNHJ6	HO	LATE	H	NH	H	12	0.10125	0.10825	0.509815	0.0112	25
F	SJHFNHJ2	SJ	LATE	H	NH	H	15	0.03475	0.0966111	0.401955	0.0052	10
F	SJLFNHJ3	SJ	LATE	L	NH	H	13	0.0214	0.103	0.251856
P	SJLPNHJ10	SJ	LATE	L	NH	H		0	0.16	0.0698864
P	HOHPNHJ10	HO	LATE	H	NH	H	14	0.0351667	0.104588	0.23622	0.0028	10
P	HOHPNHJ1	HO	LATE	H	NH	H	16	0.0633333	0.105412	0.315848	0.00561111	18
F	HOHFNHJ10	HO	LATE	H	NH	H	13	0.110667	0.105588	0.427855	0.00757143	14
F	HOLFNHJ6	HO	LATE	L	NH	H	12	0.0175	0.163273	0.0606904
P	SJLPNHJ6	SJ	LATE	L	NH	H	11	0.0106	0.120733	0.31143
F	HOHFNHJ8	HO	LATE	H	NH	H	13	0.112333	0.0864762	0.51707	0.008	11
F	HOHFNHJ9	HO	LATE	H	NH	H	11	0.038625	0.101167	0.293245	0.00428571	21
F	HOHFNHJ1	HO	LATE	H	NH	H	14	0.0858571	0.0833636	0.471101	0.00881818	22
F	HOLFNHJ9	HO	LATE	L	NH	H	13	0.0553333	0.1025	0.317073	0.007	4
F	SFHFNHJ1	SF	LATE	H	NH	H	17	0.0291111	0.09405	0.35832	0.00254545	11
P	HOHPNHJ3	HO	LATE	H	NH	H	16	0.0715	0.136571	0.434623
P	SJHPNHJ6	SJ	LATE	H	NH	H	17	0.0587	0.0855652	0.512703
F	HOLFNHJ8	HO	LATE	L	NH	H	13	0.0576667	0.115882	0.325888	0.00266667	3
F	SJLFNHJ8	SJ	LATE	L	NH	H	23	0.04275	0.0946667	0.335513	0.00330769	13
P	HOLPNHJ10	HO	LATE	L	NH	H	16	0.0301667	0.0866957	0.366098
F	HOLFNHJ5	HO	LATE	L	NH	H	13	0.0316	0.133333	0.2045
P	HOHPNHJ7	HO	LATE	H	NH	H	9	0.0212857	0.118235	0.216418	0.00405	20
F	SFLFNHJ8	SF	LATE	L	NH	H	13	0.0555	0.112389	0.415719	0.00578571	56
F	HOLFNHJ2	HO	LATE	L	NH	H	15	0.1046	0.0973333	0.339041
F	HOLFNHJ1	HO	LATE	L	NH	H	9	0.012	0.108474	0.0980107
F	SJHFNHJ5	SJ	LATE	H	NH	H	15	0.044625	0.1034	0.271277
P	SJLPNHJ2	SJ	LATE	L	NH	H	18	0.02525	0.0900435	0.277161
P	HOLPNHJ4	HO	LATE	L	NH	H	14	0.1065	0.148286	0.394027
P	HOHPNHJ6	HO	LATE	H	NH	H	15	0.1156	0.138667	0.387019
P	SFLPNHJ5	SF	LATE	L	NH	H	17	0.092125	0.115833	0.584652	0.00598507	67
P	SFLPNHJ7	SF	LATE	L	NH	H	17	0.0718571	0.122882	0.477262	0.00792857	28
P	SJLPNHJ1	SJ	LATE	L	NH	H	20	0.1055	0.127	0.577582	0.00375	16
F	SJLFNHJ7	SJ	LATE	L	NH	H	15	0.0266	0.0956087	0.281492	0.00766667	3
F	SFLFNHJ2	SF	LATE	L	NH	H	12	0.08125	0.123278	0.476341	0	33
P	SFHPNHJ5	SF	LATE	H	NH	H		0	0.171692	0.508065
F	SJLFNHJ4	SJ	LATE	L	NH	H	15	0.0195556	0.131529	0.214669
F	SFLFNHJ7	SF	LATE	L	NH	H	11	0.0314	0.1143	0.339458	0.00609302	43
F	HOHFNHJ5	HO	LATE	H	NH	H	6	0.04	0.2288	0.0502622	0.00972727	11
P	SJLPNHJ7	SJ	LATE	L	NH	H	20	0.0555	0.1149	0.327676	0.007	4
P	SJHPNHJ4	SJ	LATE	H	NH	H	20	0.098375	0.0884231	0.525446	0.0052	15
F	SJHFNHJ4	SJ	LATE	H	NH	H	16	0.0428571	0.128278	0.204417
P	HOLPNHJ9	HO	LATE	L	NH	H		0	0.154	0.0398268
P	SFHPNHJ3	SF	LATE	H	NH	H	19	0.0612	0.129944	0.44549	0.00457692	26
P	SJHPNHJ9	SJ	LATE	H	NH	H	21	0.0897778	0.130333	0.481671	0.005	7
EXTRAS	SJHNHJ	SJ	LATE	H	NH	H	9	0.0117143	0.138059	0.14657
P	SJHPNHJ8	SJ	LATE	H	NH	H	20	0.0632222	0.107091	0.376061	0.00534375	32
P	SFLPNHJ10	SF	LATE	L	NH	H	15	0.03	0.1085	0.38961	0.004125	16
F	SJHFNHJ6	SJ	LATE	H	NH	H	14	0.0787	0.0904815	0.442489
F	SJHFNHJ1	SJ	LATE	H	NH	H	15	0.03675	0.144882	0.312627
F	SJLFNHJ2	SJ	LATE	L	NH	H	10	0.0128333	0.145529	0.190784	0.00413333	15
P	SFHPNHJ10	SF	LATE	L	NH	H	7	0.0105	0.210917	0.199921
P	SJLPNHJ5	SJ	LATE	L	NH	H		0.0875714	0.162375	0.429946
P	SFLPNHJ6	SF	LATE	L	NH	H	18	0.0411429	0.118909	0.308104	0.0075	2
P	SFLPNHJ2	SF	LATE	L	NH	H	16	0.0194	0.145722	0.332063
F	SJLFNHJ1	SJ	LATE	L	NH	H	14	0.032	0.190429	0.245311
P	SFLPNHJ3	SF	LATE	L	NH	H	19	0.0678571	0.121364	0.46779	0.005	1
F	SFLFNHJ6	SF	LATE	L	NH	H	14	0.07475	0.1215	0.352787	0.00613889	36
P	SJHPNHJ5	SJ	LATE	H	NH	H	18	0.0616667	0.116913	0.288211	0.00473333	15
F	SJHFNHJ7	SJ	LATE	H	NH	H	14	0.0426667	0.10788	0.198369	0.00166667	6
F	SFLFNHJ10	SF	LATE	L	NH	H	9	0.00918182	0.113042	0.37007
F	SJHFNHJ3	SJ	LATE	H	NH	H	15	0.0689167	0.123909	0.414527	0.00525806	31
P	SFHPNHJ1	SF	LATE	H	NH	H	19	0.0933333	0.144789	0.427117	0.00525926	27
F	SFHFNHJ10	SF	LATE	H	NH	H	12	0.0761	0.126045	0.370357	0.00638983	59
F	SJHFNHJ8	SJ	LATE	H	NH	H	14	0.062	0.126727	0.297346	0.0062	5
P	SFHPNHJ9	SF	LATE	H	NH	H	18	0.048	0.203643	0.290775	0.0036	5
P	SJLPNHJ8	SJ	LATE	L	NH	H	16	0.0505	0.168118	0.208537
P	SFHPNHJ6	SF	LATE	H	NH	H	19	0.0877778	0.172059	0.441368	0.00645714	35
P	SJHPNHJ2	SJ	LATE	H	NH	H	17	0.0581111	0.127435	0.323098
F	SFHFNHJ5	SF	LATE	H	NH	H	14	0.07775	0.164944	0.296059	0.00814286	7
F	SJHFNHJ9	SJ	LATE	H	NH	H	14	0.0557143	0.14181	0.334117
F	SFHFNHJ9	SF	LATE	H	NH	H	16	0.0961667	0.125667	0.335544	0.00712766	47
P	SFLPNHJ9	SF	LATE	L	NH	H	18	0.12375	0.274909	0.281415	0.00667742	31
P	SJHPNHJ10	SJ	LATE	H	NH	H	19	0.0719	0.126583	0.398618
F	SFLFNHJ1	SF	LATE	L	NH	H	16	0.0676364	0.138682	0.36316
F	HOHFNHJ7	HO	LATE	H	NH	H	13	0.118	0.218643	0.225743
F	SFLFNHJ3	SF	LATE	L	NH	H	13	0.0645	0.162474	0.253644	0.0043	10
F	SFLFNHJ5	SF	LATE	L	NH	H	14	0.0926667	0.186059	0.32153	0.00716667	18
F	SJLFNHJ10	SJ	LATE	L	NH	H	14	0.054	0.15835	0.254184	0.00481818	11
F	SJLFNHJ6	SJ	LATE	L	NH	H	15	0.0558889	0.168737	0.230193	0.0026	5
P	SFLPNHJ4	SF	LATE	L	NH	H	16	0.0657778	0.15319	0.328567	0.00485294	34
F	SFLFNHJ4	SF	LATE	L	NH	H	15	0.0645	0.154905	0.265908	0.0036	5
P	SJHPNHJ7	SJ	LATE	H	NH	H	18	0.0504	0.16825	0.274591
F	SFHFNHJ7	SF	LATE	H	NH	H	12	0.11025	0.261538	0.253235	0.006	14
P	SFLPNHJ1	SF	LATE	L	NH	H	18	0.0625714	0.128296	0.260104	0.004	1
EXTRAS	SFLNHJ	SF	LATE	L	NH	H	12	0.0682857	0.233333	0.19	0.00521154	52
F	SFHFNHJ2	SF	LATE	H	NH	H	13	0.113833	0.234	0.278348	0.00521212	33
F	SFHFNHJ3	SF	LATE	H	NH	H	12	0.10925	0.231437	0.257359	0.00757143	14
F	SFHFNHJ4	SF	LATE	H	NH	H	14	0.0827143	0.174455	0.304325	0.00482857	35
F	SFHFNHJ8	SF	LATE	H	NH	H	14	0.0212222	0.162125	0.177332	0.00883333	6
F	SJLFNHJ5	SJ	LATE	L	NH	H	14	0.095125	0.19795	0.248042	0.006125	8
P	SFLPNHJ8	SF	LATE	L	NH	H	16	0.0447778	0.182682	0.244588	0.005225	40
F	SFHFNHJ6	SF	LATE	H	NH	H	14	0.06575	0.154333	0.167987	0.00611111	9
P	HOLPNTHJ10	HO	LATE	L	NTH	H	15	0.0912	0.0622143	0.761194	0.00422222	9
F	HOHFNTHJ5	HO	LATE	H	NTH	H		0	0.1012	0.132411
F	HOLFNTHJ9	HO	LATE	L	NTH	H	6	0.006	0.0624444	0.349644
P	HOLPNTHJ1	HO	LATE	L	NTH	H	14	0.00933333	0.103727	0.127082
P	HOHPNTHJ8	HO	LATE	H	NTH	H	14	0.027	0.0601579	0.371829	0.002	1
P	SFLPNTHJ7	SF	LATE	L	NTH	H	20	0.065	0.0953333	0.429196
P	HOHPNTHJ7	HO	LATE	H	NTH	H	19	0.0746	0.0618421	0.621277	0.00375	4
P	SFHPNTHJ4	SF	LATE	H	NTH	H	20	0.088	0.131222	0.451312
P	HOLPNTHJ9	HO	LATE	L	NTH	H	9	0.0075	0.0860714	0.0871369
F	SJHFNTHJ7	SJ	LATE	H	NTH	H		0	0.172286	0.161692
F	SFHFNTHJ1	SF	LATE	H	NTH	H	15	0.1154	0.2035	0.482391
P	HOHPNTHJ5	HO	LATE	H	NTH	H	16	0.0556667	0.0584286	0.488183	0.00583333	12
P	HOHPNTHJ1	HO	LATE	H	NTH	H	6	0.0286667	0.077625	0.222222	0.004375	8
P	SFHPNTHJ6	SF	LATE	H	NTH	H	16	0.035	0.078375	0.613238	0.0028	5
P	HOHPNTHJ3	HO	LATE	H	NTH	H	15	0.0262	0.0483077	0.653662	0.0103333	3
F	HOHFNTHJ3	HO	LATE	H	NTH	H	7	0.019375	0.0611905	0.449027	0.00772727	22
P	SJHPNTHJ6	SJ	LATE	H	NTH	H	15	0.016	0.0627143	0.390281
P	SFHPNTHJ1	SF	LATE	H	NTH	H	16	0.0601429	0.08375	0.48209
P	HOLPNTHJ5	HO	LATE	L	NTH	H	20	0.06325	0.112667	0.384615	0.00566667	6
P	SFLPNTHJ6	SF	LATE	L	NTH	H	22	0.0743333	0.104769	0.522026	0.004	7
P	HOHPNTHJ9	HO	LATE	H	NTH	H	6	0.008	0.0531923	0.436009
F	SJLFNTHJ9	SJ	LATE	L	NTH	H	17	0.038	0.172875	0.214027
F	HOHFNTHJ9	HO	LATE	H	NTH	H	8	0.015	0.0670476	0.245028
F	HOLFNTHJ5	HO	LATE	L	NTH	H	6	0.0205	0.0748947	0.266339	0.0025	10
P	SJLPNTHJ4	SJ	LATE	L	NTH	H	16	0.031875	0.05788	0.435384
F	SJHFNTHJ10	SJ	LATE	H	NTH	H	13	0.058	0.0926875	0.289278
P	HOLPNTHJ2	HO	LATE	L	NTH	H	10	0.015	0.094375	0.311921
P	HOLPNTHJ4	HO	LATE	L	NTH	H	13	0.0462857	0.07565	0.314607	0.00428571	14
F	HOLFNTHJ2	HO	LATE	L	NTH	H	12	0.0402857	0.096375	0.338521
F	SFLFNTHJ7	SF	LATE	L	NTH	H	10	0.0334	0.128833	0.278137
P	HOLPNTHJ6	HO	LATE	L	NTH	H	12	0.0241667	0.1548	0.129199	0.00328571	7
P	SJLPNTHJ1	SJ	LATE	L	NTH	H	16	0.0363333	0.0662917	0.527341
F	SFHFNTHJ7	SF	LATE	H	NTH	H	13	0.0328333	0.09975	0.31015
P	SJHPNTHJ7	SJ	LATE	L	NTH	H	21	0.03825	0.1064	0.327694
F	HOLFNTHJ6	HO	LATE	L	NTH	H	10	0.011	0.0572143	0.305243
P	HOLPNTHJ8	HO	LATE	L	NTH	H	16	0.0235	0.08015	0.349345
P	SJHPNTHJ4	SJ	LATE	H	NTH	H	16	0.03625	0.0944706	0.50934
P	SJLPNTHJ10	SJ	LATE	L	NTH	H	13	0.0336667	0.08035	0.29496	0.003125	16
F	HOLFNTHJ7	HO	LATE	L	NTH	H	13	0.0431429	0.0948824	0.33354
P	SJLPNTHJ3	SJ	LATE	L	NTH	H	15	0.0121667	0.076	0.345096
F	HOLFNTHJ3	HO	LATE	L	NTH	H	10	0.0263333	0.104625	0.238351	0.0075	2
P	HOHPNTHJ2	HO	LATE	H	NTH	H	10	0.0203333	0.105	0.122024	0.00288889	9
F	HOLFNTHJ4	HO	LATE	L	NTH	H	11	0.0314286	0.0703333	0.31872
P	HOHPNTHJ10	HO	LATE	H	NTH	H	14	0.0175	0.0994706	0.191603
F	SFHFNTHJ10	SF	LATE	H	NTH	H	15	0.0276	0.121357	0.297822
F	HOHFNTHJ7	HO	LATE	H	NTH	H	16	0.0966	0.1215	0.3592
P	SJHPNTHJ2	SJ	LATE	H	NTH	H	18	0.0485714	0.0853	0.498242	0.0037	10
P	SFLPNTHJ9	SF	LATE	L	NTH	H	13	0.0245	0.09045	0.507463	0.0103333	3
P	SJHPNTHJ8	SJ	LATE	H	NTH	H	17	0.0275	0.0792609	0.428415
F	SFLFNTHJ1	SF	LATE	L	NTH	H	15	0.0648571	0.107471	0.472359	0.00566667	9
F	SJLFNTHJ3	SJ	LATE	L	NTH	H	19	0.0314286	0.09175	0.273569
F	SJHFNTHJ9	SJ	LATE	H	NTH	H	13	0.0123333	0.122467	0.219924
F	SJLFNTHJ7	SJ	LATE	L	NTH	H	12	0.0157143	0.0973684	0.309189
P	HOLPNTHJ3	HO	LATE	L	NTH	H	11	0.00771429	0.099	0.0616693
P	HOHPNTHJ6	HO	LATE	H	NTH	H	13	0.067	0.112235	0.41195	0.00411111	9
P	SJLPNTHJ2	SJ	LATE	L	NTH	H	17	0.0265714	0.12	0.364063
F	SFHFNTHJ4	SF	LATE	H	NTH	H	14	0.0531667	0.106944	0.284675
P	SJHPNTHJ10	SJ	LATE	H	NTH	H	18	0.0646667	0.129067	0.386364
P	SFLPNTHJ3	SF	LATE	L	NTH	H	14	0.0126667	0.107778	0.25567
P	SJLPNTHJ8	SJ	LATE	L	NTH	H	18	0.0432857	0.07792	0.471253	0.00393333	15
P	SJHPNTHJ1	SJ	LATE	H	NTH	H	16	0.0888571	0.0855217	0.532791	0.00363636	11
F	SFHFNTHJ8	SF	LATE	H	NTH	H	15	0.057375	0.09905	0.425038
F	SJHFNTHJ1	SJ	LATE	H	NTH	H	13	0.01875	0.142143	0.248241	0.006	2
F	SFHFNTHJ9	SF	LATE	H	NTH	H	12	0.0398333	0.135	0.350123	0.00485714	7
F	SJLFNTHJ4	SJ	LATE	L	NTH	H	16	0.03675	0.075	0.374321	0.00266667	6
F	HOHFNTHJ2	HO	LATE	H	NTH	H	14	0.0351429	0.108421	0.296117	0.00166667	6
F	SFLFNTHJ4	SF	LATE	L	NTH	H	15	0.0163333	0.115333	0.204721
P	SFHPNTHJ2	SF	LATE	H	NTH	H	15	0.023	0.13	0.318269
F	HOHFNTHJ1	HO	LATE	H	NTH	H	13	0.019	0.0961818	0.257561	0.00544444	18
P	HOHPNTHJ4	HO	LATE	H	NTH	H	11	0.023	0.101333	0.192669
P	SFHPNTHJ3	SF	LATE	H	NTH	H	19	0.0796667	0.112316	0.582006
F	HOLFNTHJ1	HO	LATE	L	NTH	H	13	0.02325	0.0791481	0.277024
P	SJHPNTHJ3	SJ	LATE	H	NTH	H	20	0.0468889	0.0890417	0.367805	0.00271111	45
F	SJLFNTHJ2	SJ	LATE	L	NTH	H	6	0.005	0.13425	0.150372
P	SFLPNTHJ1	SF	LATE	L	NTH	H	16	0.085	0.307143	0.242326
F	SJLFNTHJ5	SJ	LATE	L	NTH	H	15	0.0416	0.0834231	0.347165
P	SJLPNTHJ6	SJ	LATE	L	NTH	H	21	0.0786667	0.114316	0.373389	0.00382759	29
P	SFLPNTHJ8	SF	LATE	L	NTH	H	12	0.045	0.182083	0.255835	0.00485	40
F	SJHFNTHJ8	SJ	LATE	H	NTH	H	18	0.027125	0.137437	0.257844
F	HOHFNTHJ10	HO	LATE	H	NTH	H	11	0.01225	0.08916	0.175864	0.012	1
F	HOHFNTHJ6	HO	LATE	H	NTH	H	12	0.0258	0.08916	0.227008
P	HOLPNTHJ7	HO	LATE	L	NTH	H	16	0.045125	0.101364	0.270852
P	SJLPNTHJ7	SJ	LATE	L	NTH	H	12	0.0103333	0.18725	0.370717
P	SJLPNTHJ9	SJ	LATE	L	NTH	H	16	0.0692	0.0987826	0.341549	0.00283333	6
P	SFLPNTHJ2	SF	LATE	L	NTH	H	21	0.056	0.143313	0.381596
F	HOLFNTHJ10	HO	LATE	L	NTH	H	13	0.0298571	0.100043	0.182095
F	HOHFNTHJ4	HO	LATE	H	NTH	H	14	0.0345	0.135588	0.261171
F	SJLFNTHJ10	SJ	LATE	L	NTH	H	15	0.028	0.110714	0.260215
P	SJLPNTHJ5	SJ	LATE	L	NTH	H	20	0.09975	0.111905	0.452766	0.0075	4
F	SJLFNTHJ8	SJ	LATE	L	NTH	H	17	0.0434	0.109545	0.217427
F	SFHFNTHJ5	SF	LATE	H	NTH	H	13	0.102	0.162933	0.470131
F	SJHFNTHJ5	SJ	LATE	H	NTH	H	15	0.0298333	0.106696	0.231459
F	SFLFNTHJ9	SF	LATE	L	NTH	H	14	0.0376667	0.12435	0.341777	0.00314286	7
F	SFLFNTHJ6	SF	LATE	L	NTH	H	12	0.0246667	0.10987	0.266324	0.00516667	18
F	SJLFNTHJ6	SJ	LATE	L	NTH	H	15	0.0696	0.121333	0.275903	0.00357143	7
F	SFLFNTHJ5	SF	LATE	L	NTH	H	13	0.0585714	0.133	0.32782
P	SFHPNTHJ7	SF	LATE	H	NTH	H	15	0.0541667	0.142684	0.343416
P	SJHPNTHJ9	SJ	LATE	H	NTH	H	16	0.0403333	0.100714	0.28227
P	SFLPNTHJ4	SF	LATE	L	NTH	H	17	0.048375	0.108769	0.304455	0.00361111	18
F	SJLFNTHJ1	SJ	LATE	L	NTH	H	15	0.0695	0.14525	0.253356	0.00645455	22
F	SFLFNTHJ2	SF	LATE	L	NTH	H	14	0.0444444	0.14545	0.342386	0.00428	25
F	SFLFNTHJ3	SF	LATE	L	NTH	H	12	0.0556667	0.14735	0.287072
P	SFLPNTHJ5	SF	LATE	L	NTH	H	20	0.0545	0.144524	0.291928
P	SJHPNTHJ5	SJ	LATE	H	NTH	H	17	0.047	0.15375	0.19935
F	SFHFNTHJ2	SF	LATE	H	NTH	H	11	0.014	0.147095	0.139851
F	SFLFNTHJ10	SF	LATE	L	NTH	H	13	0.04925	0.162579	0.265782
P	SFHPNTHJ5	SF	LATE	H	NTH	H	15	0.0181667	0.182706	0.245976
F	SJHFNTHJ3	SJ	LATE	H	NTH	H	15	0.0196667	0.195312	0.15904
F	SFHFNTHJ6	SF	LATE	H	NTH	H	15	0.03	0.107233	0.195213
F	SJHFNTHJ6	SJ	LATE	H	NTH	H	16	0.03975	0.125269	0.211237
F	HOLFNTHJ8	HO	LATE	L	NTH	H	7	0.0035	0.13324	0.0372261
P	SFLPNTHJ10	SF	LATE	L	NTH	H	13	0.028	0.179263	0.277158	0.000666667	3
F	SJHFNTHJ2	SJ	LATE	H	NTH	H	15	0.0486667	0.1565	0.181818
P	SFHPNTHJ10	SF	LATE	H	NTH	H	16	0.0354	0.188947	0.264903
P	SFHPNTHJ9	SF	LATE	H	NTH	H	14	0.0182222	0.171273	0.251327
F	SFLFNTHJ8	SF	LATE	L	NTH	H	13	0.053	0.158917	0.175669
P	SFHPNTHJ8	SF	LATE	H	NTH	H	15	0.0591429	0.15608	0.303434
F	SFHFNTHJ3	SF	LATE	H	NTH	H	15	0.0584286	0.20555	0.210168
F	HOHFNTHJ8	HO	LATE	H	NTH	H	13	0.0464286	0
F	SJHFNTHJ4	SJ	LATE	H	NTH	H	7	0.00466667	0
F	SFLFTHJ4	SF	LATE	L	TH	H	11	0.241	0.3635	0.335626	0.01008	25
F	SFLFTHJ9	SF	LATE	L	TH	H	14	0.0763333	0.0817778	0.649457	0.00826316	19
F	SJLFTHJ7	SJ	LATE	L	TH	H	15	0.0675714	0.0535714	0.730667	0.00823913	46
F	HOHFTHJ6	HO	LATE	H	TH	H	11	0.0222	0.0506667	0.471053
P	HOHPTHJ2	HO	LATE	H	TH	H	13	0.008875	0.103625	0.0856454
P	SFLPTHJ9	SF	LATE	L	TH	H	21	0.0504	0.1744	0.290138
P	SFLPTHJ6	SF	LATE	L	TH	H	15	0.095	0.146	0.543379	0.00516129	31
P	HOLPTHJ4	HO	LATE	L	TH	H	20	0.053875	0.0608667	0.545455	0.0044	10
P	HOLPTHJ8	HO	LATE	L	TH	H	18	0.042125	0.103889	0.360428	0.00418182	11
P	SJHPTHJ2	SJ	LATE	H	TH	H	19	0.0741667	0.0624667	0.732124	0.0065	12
P	HOHPTHJ9	HO	LATE	H	TH	H	19	0.0287273	0.066	0.339394	0.00585714	7
F	HOLFTHJ8	HO	LATE	L	TH	H	14	0.0448333	0.1016	0.366142	0.00390909	11
P	HOLPTHJ6	HO	LATE	L	TH	H	14	0.016125	0.0891667	0.148598	0.00338095	21
F	HOHFTHJ5	HO	LATE	H	TH	H	14	0.066875	0.121	0.507805	0.00175	4
F	HOLFTHJ5	HO	LATE	L	TH	H	13	0.06325	0.100909	0.478378
P	HOHPTHJ4	HO	LATE	H	TH	H	19	0.0422857	0.0943333	0.361307	0.0044	10
F	HOLFTHJ1	HO	LATE	L	TH	H	5	0.003	1.135	0.00264317
F	SFLFTHJ1	SF	LATE	L	TH	H	14	0.0691429	0.162286	0.426056	0.00658333	12
P	HOLPTHJ9	HO	LATE	L	TH	H	14	0.050625	0.133222	0.34362	0.0027	90
P	HOHPTHJ5	HO	LATE	H	TH	H	14	0.0971429	0.109545	0.617427
F	SJLFTHJ4	SJ	LATE	L	TH	H	10	0.054375	0.0710588	0.490894	0.00481633	49
F	HOLFTHJ3	HO	LATE	L	TH	H	12	0.0945	0.100833	0.495041
P	HOHPTHJ10	HO	LATE	H	TH	H	9	0.033	0.203833	0.0735895
P	SFHPTHJ8	SF	LATE	H	TH	H	13	0.1908	0.205	0.779675	0.00726667	15
F	SJHFTHJ9	SJ	LATE	H	TH	H	14	0.0317143	0.0824667	0.305578
F	HOLFTHJ2	HO	LATE	L	TH	H	15	0.0536667	0.079625	0.452119	0.00775	44
F	HOHFTHJ7	HO	LATE	H	TH	H	13	0.0776	0.0912143	0.628034	0.00666667	24
F	SJLFTHJ9	SJ	LATE	L	TH	H	14	0.042125	0.107667	0.359133	0.00446429	28
F	SJHFTHJ3	SJ	LATE	H	TH	H	17	0.1002	0.1313	0.449353	0.00542857	28
F	SFHFTHJ10	SF	LATE	H	TH	H	16	0.1755	0.16425	0.563166	0.00743939	66
P	HOLPTHJ10	HO	LATE	L	TH	H	18	0.068	0.148	0.37988	0.00425	12
F	SFHFTHJ3	SF	LATE	H	TH	H	15	0.0802857	0.11175	0.489187	0.00744231	52
F	SJLFTHJ5	SJ	LATE	L	TH	H	17	0.0464	0.0713158	0.4369
P	SFLPTHJ5	SF	LATE	L	TH	H	17	0.0476	0.0972143	0.387215	0.00417143	35
F	SJHFTHJ8	SJ	LATE	H	TH	H	14	0.0482222	0.0978571	0.427737	0.00693243	74
P	HOHPTHJ3	HO	LATE	H	TH	H	20	0.049	0.0980714	0.359796
P	SJHPTHJ5	SJ	LATE	H	TH	H	16	0.097	0.0730526	0.736311	0.00590909	11
F	HOHFTHJ10	HO	LATE	H	TH	H	13	0.05625	0.116	0.343391	0.00734783	23
P	HOHPTHJ8	HO	LATE	H	TH	H	14	0.00678049	0.0171341	0.399288	0.002	3
P	HOHPTHJ1	HO	LATE	H	TH	H	17	0.1068	0.1409	0.493967	0.00802439	41
P	HOLPTHJ5	HO	LATE	L	TH	H	12	0.01575	0.100929	0.108988
P	SFLPTHJ10	SF	LATE	L	TH	H	29	0.0955	0.1795	0.532033	0.005375	8
F	HOLFTHJ10	HO	LATE	L	TH	H	3	0.00525	0.3615	0.0145228	0.003	6
F	HOLFTHJ7	HO	LATE	L	TH	H	17	0.0732857	0.111923	0.413058	0.00586667	15
F	HOHFTHJ9	HO	LATE	H	TH	H	14	0.0496	0.112231	0.353667	0.00472727	11
P	HOLPTHJ7	HO	LATE	L	TH	H	13	0.0598889	0.113538	0.399729
F	SFLFTHJ6	SF	LATE	L	TH	H	7	0.0301429	0.106143	0.176985	0.00511111	45
F	SJHFTHJ7	SJ	LATE	H	TH	H	14	0.0224286	0.107429	0.271277
F	HOLFTHJ9	HO	LATE	L	TH	H	14	0.039	0.0940625	0.312292
P	HOLPTHJ1	HO	LATE	L	TH	H	11	0.0202222	0.12575	0.131213	0.00492	25
F	SJHFTHJ5	SJ	LATE	H	TH	H	13	0.0372857	0.0761	0.339028	0.00586957	23
F	SFHFTHJ7	SF	LATE	H	TH	H	19	0.159667	0.223571	0.383387	0.00931707	41
F	SFLFTHJ7	SF	LATE	L	TH	H	5	0.0212	0.265667	0.0683814	0.00252941	17
P	SJLPTHJ4	SJ	LATE	L	TH	H	20	0.0665714	0.1598	0.326658	0.00627273	11
F	HOLFTHJ6	HO	LATE	L	TH	H	12	0.0384167	0.11	0.310909
P	SJHPTHJ4	SJ	LATE	H	TH	H	17	0.0494444	0.0788571	0.298309
F	HOLFTHJ4	HO	LATE	L	TH	H	5	0.006	0.555333	0.00720288	0.00225	4
F	HOHFTHJ1	HO	LATE	H	TH	H	16	0.0568333	0.1684	0.255344
F	SJLFTHJ10	SJ	LATE	L	TH	H	15	0.0541	0.105375	0.40866	0.00590909	44
P	SFHPTHJ10	SF	LATE	H	TH	H	18	0.0482222	0.187667	0.256957	0.00546429	28
F	HOHFTHJ3	HO	LATE	H	TH	H	15	0.046	0.101765	0.442775	0.0059	20
P	SJHPTHJ1	SJ	LATE	H	TH	H	23	0.0603636	0.0559677	0.391931	0.00384211	38
P	SJLPTHJ2	SJ	LATE	L	TH	H	16	0.0764615	0.09085	0.618052	0.00557143	7
F	HOHFTHJ8	HO	LATE	H	TH	H	10	0.0254286	0.153083	0.260207
F	SJLFTHJ6	SJ	LATE	L	TH	H	14	0.0487273	0.093	0.369892	0.00689474	19
P	SJLPTHJ10	SJ	LATE	L	TH	H	16	0.0873333	0.133429	0.335118	0.00674194	31
P	SJHPTHJ6	SJ	LATE	H	TH	H	21	0.054	0.133571	0.234225
P	SJHPTHJ8	SJ	LATE	H	TH	H	15	0.0758	0.270143	0.234796	0.0062	40
P	HOHPTHJ7	HO	LATE	H	TH	H	16	0.1122	0.1585	0.380126
P	SFHPTHJ4	SF	LATE	H	TH	H	15	0.0519	0.0952	0.433824	0.00550769	65
F	HOHFTHJ4	HO	LATE	H	TH	H	5	0.0123333	0.641667	0.0192208	0.008	5
F	SJLFTHJ2	SJ	LATE	L	TH	H	14	0.0636667	0.1284	0.321391	0.00675	60
P	SFHPTHJ7	SF	LATE	H	TH	H	17	0.069375	0.241375	0.287416	0.00531818	44
P	HOHPTHJ6	HO	LATE	H	TH	H	15	0.0235714	0.175818	0.133402	0.006	1
P	SFHPTHJ9	SF	LATE	H	TH	H	16	0.0918571	0.130067	0.365966	0.004875	40
F	SFLFTHJ3	SF	LATE	L	TH	H	14	0.0845	0.1978	0.347826	0.0072	30
P	SJHPTHJ3	SJ	LATE	H	TH	H	20	0.0514444	0.111222	0.344655	0.00482143	28
P	SJHPTHJ9	SJ	LATE	H	TH	H	20	0.081875	0.0962381	0.451262	0.00754545	11
F	HOHFTHJ2	HO	LATE	H	TH	H	12	0.04125	0.292286	0.0835777
F	SJHFTHJ10	SJ	LATE	H	TH	H	15	0.1272	0.128312	0.366293
F	SJHFTHJ4	SJ	LATE	H	TH	H	16	0.030625	0.10265	0.367755	0.00592	25
F	SFHFTHJ4	SF	LATE	H	TH	H	15	0.0595	0.158385	0.301603	0.0045	12
F	SFLFTHJ8	SF	LATE	L	TH	H	13	0.0306667	0.148429	0.258422	0.00496429	28
P	SJLPTHJ3	SJ	LATE	L	TH	H	17	0.1752	0.232778	0.44821	0.005	16
F	SFHFTHJ1	SF	LATE	H	TH	H	14	0.0834	0.191273	0.274715
F	SJLFTHJ1	SJ	LATE	L	TH	H	14	0.058375	0.151286	0.288952	0.005375	8
F	SFHFTHJ9	SF	LATE	H	TH	H	14	0.021	0.178833	0.0885368
P	SFHPTHJ5	SF	LATE	H	TH	H	18	0.077	0.241667	0.247356	0.0038125	16
P	SFLPTHJ3	SF	LATE	L	TH	H	15	0.0434	0.136187	0.239559	0.00434375	32
F	SFHFTHJ2	SF	LATE	H	TH	H	12	0.0652857	0.148333	0.387865	0.006	36
P	SJLPTHJ6	SJ	LATE	L	TH	H	17	0.1348	0.175077	0.348858
P	SJHPTHJ7	SJ	LATE	H	TH	H	19	0.183667	0.207455	0.309816	0.00616667	24
F	SJHFTHJ2	SJ	LATE	H	TH	H	14	0.0676667	0.11655	0.365937	0.00544828	29
F	SJLFTHJ3	SJ	LATE	L	TH	H	14	0.0325556	0.138294	0.184177	0.00427273	11
P	SFLPTHJ8	SF	LATE	L	TH	H	16	0.0848571	0.157333	0.358475	0.00657576	66
F	SJHFTHJ6	SJ	LATE	H	TH	H	15	0.0721111	0.131389	0.322622	0.00644643	56
P	SJLPTHJ5	SJ	LATE	L	TH	H	16	0.1464	0.169714	0.399411
P	SJHPTHJ10	SJ	LATE	H	TH	H	20	0.0968333	0.266889	0.24771	0.00567742	31
P	SJLPTHJ8	SJ	LATE	L	TH	H	19	0.106	0.146294	0.338963	0.00620833	24
P	SJLPTHJ7	SJ	LATE	L	TH	H	19	0.119333	0.146941	0.36269	0.00316667	12
P	HOLPTHJ2	HO	LATE	L	TH	H	18	0.076125	0.210167	0.250198	0.00225	72
P	SJLPTHJ1	SJ	LATE	L	TH	H	23	0.0811667	0.3165	0.205766	0.00681818	11
F	SFHFTHJ8	SF	LATE	H	TH	H	8	0.0123333	0.5104	0.0192006
P	SFHPTHJ2	SF	LATE	H	TH	H	17	0.0868182	0.123524	0.438705	0.00473684	19
P	SFLPTHJ1	SF	LATE	L	TH	H	14	0.13	0.237	0.349444
P	SFLPTHJ7	SF	LATE	L	TH	H	14	0.0395714	0.139105	0.280742	0.00242105	57
F	SFHFTHJ5	SF	LATE	H	TH	H	14	0.071	0.178667	0.311194	0.00645455	22
P	HOLPTHJ3	HO	LATE	L	TH	H	15	0.0594286	0.227083	0.189358	0.007875	8
P	SJLPTHJ9	SJ	LATE	L	TH	H	16	0.0915714	0.268636	0.23824	0.007025	40
P	SFHPTHJ6	SF	LATE	H	TH	H	18	0.0706667	0.185812	0.272788	0.00483544	79
F	SFLFTHJ10	SF	LATE	L	TH	H	15	0.0500909	0.167056	0.276355	0.00743038	79
P	SFLPTHJ2	SF	LATE	L	TH	H	16	0.0892	0.177176	0.364874	0.00761538	52
F	SFLFTHJ5	SF	LATE	L	TH	H	15	0.049	0.167722	0.216628
P	SFLPTHJ4	SF	LATE	L	TH	H	18	0.0563	0.172611	0.287737	0.00414815	27
F	SJLFTHJ8	SJ	LATE	L	TH	H	15	0.057	0.207733	0.17362
F	SFHFTHJ6	SF	LATE	H	TH	H	17	0.0696667	0.202063	0.312094	0.00683333	78
F	SJHFTHJ1	SJ	LATE	H	TH	H	15	0.0636923	0.162238	0.269445	0.01	13
P	SFHPTHJ1	SF	LATE	H	TH	H	19	0.0994	0.206941	0.328312	0.00546667	30
P	SFHPTHJ3	SF	LATE	H	TH	H	14	0.063375	0.233118	0.17083	0.0053	10
F	SFLFTHJ2	SF	LATE	L	TH	H		0
P	SJHPNJ8	SJ	LATE	H	N	N
P	SFHPNHJ2	SF	LATE	H	NH	N	17	0.02625	0.0668889	0.865449
P	HOHPNHJ9	HO	LATE	H	NH	N	20	0.0405556	0.0482	0.831259
P	SFHPNHJ8	SF	LATE	H	NH	N	17	0.01575	0.125167	0.733688
P	SFHPNHJ7	SF	LATE	H	NH	N	24	0.0324286	0.079	0.404159
P	HOHPNHJ8	HO	LATE	H	NH	N	21	0.04025	0.0598947	0.505272
F	HOLFNHJ7	HO	LATE	L	NH	N	12	0.0331667	0.0873571	0.322976
P	HOLPNHJ3	HO	LATE	L	NH	N	16	0.0138333	0.113364	0.465116
F	HOLFNHJ10	HO	LATE	L	NH	N	9	0.0091	0.0832667	0.260208
F	HOHFNHJ2	HO	LATE	H	NH	N	7	0.00585714	0.0874667	0.322409
P	HOHPNHJ4	HO	LATE	H	NH	N	15	0.03025	0.0963571	0.355819
P	SJHPNHJ3	SJ	LATE	H	NH	N	27	0.0367333	0.0797059	0.411808
F	HOHFNHJ4	HO	LATE	H	NH	N	11	0.0224	0.0778333	0.26267
F	SFLFNHJ9	SF	LATE	L	NH	N	14	0.0435385	0.0689048	0.478231
P	HOLPNHJ6	HO	LATE	L	NH	N	20	0.0264375	0.0664091	0.488022
F	HOLFNHJ4	HO	LATE	L	NH	N	10	0.0149167	0.0813889	0.197952
P	HOLPNHJ8	HO	LATE	L	NH	N	24	0.0887143	0.1075	0.459801
P	SJLPNHJ9	SJ	LATE	L	NH	N	26	0.0398125	0.0688636	0.451485
P	SJLPNHJ4	SJ	LATE	L	NH	N	29	0.0374286	0.0696364	0.617493
P	HOLPNHJ2	HO	LATE	L	NH	N	27	0.0343077	0.07695	0.420403
F	HOHFNHJ3	HO	LATE	H	NH	N	6	0.00966667	0.140818	0.103292
F	HOLFNHJ3	HO	LATE	L	NH	N	16	0.0495556	0.145091	0.339599
F	SJLFNHJ9	SJ	LATE	L	NH	N	12	0.0130909	0.0760476	0.584847
P	HOLPNHJ5	HO	LATE	L	NH	N	14	0.0274167	0.0852105	0.303891
P	SJLPNHJ3	SJ	LATE	L	NH	N	20	0.0242727	0.147818	0.164207
F	SJHFNHJ10	SJ	LATE	H	NH	N	16	0.0147692	0.0707391	0.291948
P	HOHPNHJ2	HO	LATE	H	NH	N	19	0.0400833	0.0862105	0.478632
P	HOLPNHJ1	HO	LATE	L	NH	N	20	0.0406154	0.103188	0.562689
P	HOLPNHJ7	HO	LATE	L	NH	N	10	0.0195	0.138083	0.129753
P	SJHPNHJ1	SJ	LATE	H	NH	N	24	0.0348462	0.070375	0.554766
P	HOHPNHJ5	HO	LATE	H	NH	N	13	0.0253636	0.10575	0.358747
F	HOHFNHJ6	HO	LATE	H	NH	N	14	0.0398333	0.10825	0.509815
F	SJHFNHJ2	SJ	LATE	H	NH	N	18	0.0421	0.0966111	0.401955
F	SJLFNHJ3	SJ	LATE	L	NH	N	20	0.0278333	0.103	0.251856
P	SJLPNHJ10	SJ	LATE	L	NH	N	23	0.0111818	0.16	0.0698864
P	HOHPNHJ10	HO	LATE	H	NH	N	13	0.019	0.104588	0.23622
P	HOHPNHJ1	HO	LATE	H	NH	N	13	0.0169091	0.105412	0.315848
F	HOHFNHJ10	HO	LATE	H	NH	N	12	0.00945455	0.105588	0.427855
F	HOLFNHJ6	HO	LATE	L	NH	N	6	0.00557143	0.163273	0.0606904
P	SJLPNHJ6	SJ	LATE	L	NH	N	27	0.0511	0.120733	0.31143
F	HOHFNHJ8	HO	LATE	H	NH	N	11	0.0176667	0.0864762	0.51707
F	HOHFNHJ9	HO	LATE	H	NH	N	12	0.0225	0.101167	0.293245
F	HOHFNHJ1	HO	LATE	H	NH	N	11	0.0175333	0.0833636	0.471101
F	HOLFNHJ9	HO	LATE	L	NH	N	11	0.0210833	0.1025	0.317073
F	SFHFNHJ1	SF	LATE	H	NH	N	20	0.0374545	0.09405	0.35832
P	HOHPNHJ3	HO	LATE	H	NH	N	19	0.05025	0.136571	0.434623
P	SJHPNHJ6	SJ	LATE	H	NH	N	24	0.0324615	0.0855652	0.512703
F	HOLFNHJ8	HO	LATE	L	NH	N	12	0.015375	0.115882	0.325888
F	SJLFNHJ8	SJ	LATE	L	NH	N	21	0.025	0.0946667	0.335513
P	HOLPNHJ10	HO	LATE	L	NH	N	21	0.0322941	0.0866957	0.366098
F	HOLFNHJ5	HO	LATE	L	NH	N	12	0.0251	0.133333	0.2045
P	HOHPNHJ7	HO	LATE	H	NH	N	14	0.0286	0.118235	0.216418
F	SFLFNHJ8	SF	LATE	L	NH	N	13	0.0397	0.112389	0.415719
F	HOLFNHJ2	HO	LATE	L	NH	N	11	0.010625	0.0973333	0.339041
F	HOLFNHJ1	HO	LATE	L	NH	N	8	0.00983333	0.108474	0.0980107
F	SJHFNHJ5	SJ	LATE	H	NH	N	16	0.017	0.1034	0.271277
P	SJLPNHJ2	SJ	LATE	L	NH	N	21	0.0248	0.0900435	0.277161
P	HOLPNHJ4	HO	LATE	L	NH	N	14	0.0392	0.148286	0.394027
P	HOHPNHJ6	HO	LATE	H	NH	N	13	0.0227	0.138667	0.387019
P	SFLPNHJ5	SF	LATE	L	NH	N	19	0.0482	0.115833	0.584652
P	SFLPNHJ7	SF	LATE	L	NH	N	22	0.0494	0.122882	0.477262
P	SJLPNHJ1	SJ	LATE	L	NH	N	23	0.0447778	0.127	0.577582
F	SJLFNHJ7	SJ	LATE	L	NH	N	14	0.0271538	0.0956087	0.281492
F	SFLFNHJ2	SF	LATE	L	NH	N	10	0.0407	0.123278	0.476341
P	SFHPNHJ5	SF	LATE	H	NH	N	23	0.0872308	0.171692	0.508065
F	SJLFNHJ4	SJ	LATE	L	NH	N	15	0.038	0.131529	0.214669
F	SFLFNHJ7	SF	LATE	L	NH	N	12	0.0462	0.1143	0.339458
F	HOHFNHJ5	HO	LATE	H	NH	N	5	0.00833333	0.2288	0.0502622
P	SJLPNHJ7	SJ	LATE	L	NH	N	19	0.02575	0.1149	0.327676
P	SJHPNHJ4	SJ	LATE	H	NH	N	22	0.0233889	0.0884231	0.525446
F	SJHFNHJ4	SJ	LATE	H	NH	N	14	0.0156364	0.128278	0.204417
P	HOLPNHJ9	HO	LATE	L	NH	N	12	0.00613333	0.154	0.0398268
P	SFHPNHJ3	SF	LATE	H	NH	N	17	0.05375	0.129944	0.44549
P	SJHPNHJ9	SJ	LATE	H	NH	N	17	0.0357778	0.130333	0.481671
P	SJHPNHJ8	SJ	LATE	H	NH	N	24	0.0243846	0.107091	0.376061
P	SFLPNHJ10	SF	LATE	L	NH	N	24	0.0507692	0.1085	0.38961
F	SJHFNHJ6	SJ	LATE	H	NH	N	14	0.0172941	0.0904815	0.442489
F	SJHFNHJ1	SJ	LATE	H	NH	N	19	0.0479231	0.144882	0.312627
F	SJLFNHJ2	SJ	LATE	L	NH	N	13	0.0359091	0.145529	0.190784
P	SFHPNHJ10	SF	LATE	L	NH	N	17	0.0485	0.210917	0.199921
P	SJLPNHJ5	SJ	LATE	L	NH	N	19	0.056	0.162375	0.429946
P	SFLPNHJ6	SF	LATE	L	NH	N	19	0.0345333	0.118909	0.308104
P	SFLPNHJ2	SF	LATE	L	NH	N	17	0.0595385	0.145722	0.332063
F	SJLFNHJ1	SJ	LATE	L	NH	N	20	0.0491667	0.190429	0.245311
P	SFLPNHJ3	SF	LATE	L	NH	N	25	0.0516	0.121364	0.46779
F	SFLFNHJ6	SF	LATE	L	NH	N	13	0.0246429	0.1215	0.352787
[truncated: 1,832 more rows]
